# Supplementary material for: FIONA1-mediated methylation of the 3’UTR of FLC affects FLC transcript levels and flowering in Arabidopsis
Source: PLoS Genet. 2022 Sep 27;18(9):e1010386. doi: 10.1371/journal.pgen.1010386 (PMC9543952; doi:10.1371/journal.pgen.1010386)
Supplement: S1 Table — (XLSX) [file pgen.1010386.s006.xlsx]

## Sheet: FIO1-1 DEGs UP
GeneID	logFC	AveExpr	t	P.Value	adj.P.Val	B		Gene Symbol	Description	Biological Process (GO)
AT1G01060	1.94405	1.258	4.24917	4.83339e-05	0.000420191	1.74175		LHY	Homeodomain-like superfamily protein	GO:0048574 long-day photoperiodism, flowering;GO:0048571 long-day photoperiodism;GO:0042754 negative regulation of circadian rhythm
AT1G01120	1.28483	5.56483	14.7101	1.00826e-26	1.06804e-24	50.3008		KCS1	3-ketoacyl-CoA synthase 1	GO:0010025 wax biosynthetic process;GO:0030497 fatty acid elongation;GO:0010166 wax metabolic process
AT1G01130	1.28306	1.42681	3.5528	0.000584102	0.00360402	-0.375549		AT1G01130	CBL-interacting Serine/Threonine-kinase	GO:0008150 biological_process
AT1G01580	1.05397	5.58259	13.5765	2.14024e-24	1.77831e-22	44.9402		FRO2	ferric reduction oxidase 2	GO:0055072 iron ion homeostasis;GO:0055076 transition metal ion homeostasis;GO:0055065 metal ion homeostasis
AT1G02190	1.71636	-0.385657	2.56698	0.011745	0.0441418	-2.83397		AT1G02190	Fatty acid hydroxylase superfamily
AT1G02205	1.62069	5.27948	14.9468	3.35867e-27	3.75348e-25	51.3692		CER1	Fatty acid hydroxylase superfamily	GO:0043447 alkane biosynthetic process;GO:0043446 cellular alkane metabolic process;GO:0010025 wax biosynthetic process
AT1G02380	2.15729	2.20016	7.18029	1.27021e-10	2.92384e-09	13.6961		AT1G02380	transmembrane protein	GO:0008150 biological_process
AT1G02640	1.34213	6.05431	17.232	1.17671e-31	1.86529e-29	61.5749		BXL2	beta-xylosidase 2	GO:0045493 xylan catabolic process;GO:0031222 arabinan catabolic process;GO:0031221 arabinan metabolic process
AT1G02650	1.47176	1.33046	3.93988	0.000151364	0.00112734	0.81546		AT1G02650	Tetratricopeptide repeat (TPR)-like superfamily protein
AT1G02700	2.32608	0.871201	4.27316	4.41407e-05	0.000387049	1.64921		AT1G02700	GATA transcription factor-like protein	GO:0008150 biological_process
AT1G03130	1.0415	8.42109	23.4113	2.22442e-40	8.57209e-38	81.5334		PSAD-2	photosystem I subunit D-2	GO:0015979 photosynthesis;GO:0044237 cellular metabolic process;GO:0008152 metabolic process
AT1G03660	1.04597	1.13108	2.56992	0.0116519	0.0438512	-2.89088		AT1G03660	Ankyrin-repeat containing protein
AT1G03820	1.00189	3.03083	4.79258	5.75495e-06	6.24716e-05	3.69001		AT1G03820	E6-like protein	GO:0008150 biological_process
AT1G03870	1.56344	6.65746	24.2788	1.21461e-43	6.78695e-41	89.0268		FLA9	FASCICLIN-like arabinoogalactan 9	GO:0009834 plant-type secondary cell wall biogenesis;GO:0009832 plant-type cell wall biogenesis;GO:0071669 plant-type cell wall organization or biogenesis
AT1G03880	5.67188	2.22526	6.37578	5.71809e-09	1.06327e-07	6.24126		CRU2	cruciferin 2	GO:0010431 seed maturation;GO:0009845 seed germination;GO:0071215 cellular response to abscisic acid stimulus
AT1G04240	1.29734	4.92765	11.7663	1.4685e-20	8.59226e-19	36.2716		SHY2	AUX/IAA transcriptional regulator family protein	GO:0009734 auxin-activated signaling pathway;GO:0071365 cellular response to auxin stimulus;GO:0009733 response to auxin
AT1G04490	2.72867	-0.719378	3.31578	0.00127559	0.00706762	-1.43755		AT1G04490	hypothetical protein (DUF3527)	GO:0008150 biological_process
AT1G04540	1.29007	1.00404	2.8164	0.00585516	0.0249299	-2.29206		AT1G04540	Calcium-dependent lipid-binding (CaLB domain) family protein	GO:0008150 biological_process
AT1G04560	2.74656	-0.0728164	2.60793	0.0105085	0.0403428	-3.02685		AT1G04560	AWPM-19-like family protein	GO:0008150 biological_process
AT1G04697	1.14791	1.94794	3.52895	0.000632878	0.00386277	-0.475838		AT1G04697	ncRNA
AT1G05147	1.06997	2.96992	5.15415	1.29208e-06	1.59465e-05	5.09391		AT1G05147	ncRNA
AT1G05363	1.29221	2.21252	4.55566	1.4822e-05	0.000147238	2.90135		AT1G05363	ncRNA
AT1G05770	1.49178	0.342984	2.59785	0.0108016	0.0412271	-2.75446		AT1G05770	Mannose-binding lectin superfamily protein
AT1G06080	1.27665	3.7616	7.12271	1.67592e-10	3.79519e-09	13.6441		ADS1	delta 9 desaturase 1	GO:0042761 very long-chain fatty acid biosynthetic process;GO:0006636 unsaturated fatty acid biosynthetic process;GO:0000038 very long-chain fatty acid metabolic process
AT1G06100	1.32298	1.99813	4.28037	4.29512e-05	0.00037855	1.93929		AT1G06100	Fatty acid desaturase family protein	GO:0006636 unsaturated fatty acid biosynthetic process;GO:0033559 unsaturated fatty acid metabolic process;GO:0006633 fatty acid biosynthetic process
AT1G06475	1.2213	2.3868	4.82216	5.30086e-06	5.79362e-05	3.82932		AT1G06475	transmembrane protein	GO:0008150 biological_process
AT1G07407	2.74648	-1.51139	2.80604	0.00603217	0.025526	-2.62297		AT1G07407	ncRNA
AT1G07645	3.70099	-1.07085	3.78379	0.000263768	0.00182241	-0.768424		DSI-1VOC	dessication-induced 1VOC superfamily protein	GO:0009414 response to water deprivation;GO:0009415 response to water;GO:0006970 response to osmotic stress
AT1G07647	1.33437	1.35502	3.3165	0.00127264	0.00705301	-1.03312		AT1G07647	ncRNA
AT1G08035	1.89002	-0.650921	2.61921	0.0101895	0.0393955	-2.74784		AT1G08035	hypothetical protein	GO:0007049 cell cycle;GO:0009987 cellular process;GO:0008150 biological_process
AT1G08830	1.00879	6.63909	17.9246	6.22707e-33	1.08735e-30	64.4081		CSD1	copper/zinc superoxide dismutase 1	GO:0071457 cellular response to ozone;GO:0071329 cellular response to sucrose stimulus;GO:0071493 cellular response to UV-B
AT1G08900	1.00038	4.99796	9.5445	1.01558e-15	4.20355e-14	25.2422		AT1G08900	Major facilitator superfamily protein
AT1G08987	2.90851	-2.05772	2.96857	0.00374713	0.017194	-2.35541		U4.11p	ncRNA
AT1G09027	1.09734	4.47156	8.31734	3.50287e-12	9.68967e-11	17.3915		AT1G09027	ncRNA
AT1G09080	2.48677	0.105568	3.79625	0.000252464	0.00175188	0.036328		BIP3	Heat shock protein 70 (Hsp 70) family protein	GO:0009860 pollen tube growth;GO:0030433 ubiquitin-dependent ERAD pathway;GO:0009932 cell tip growth
AT1G09083	1.55615	1.63008	4.22876	5.42512e-05	0.000464764	1.73233		AT1G09083	ncRNA
AT1G09087	1.8282	0.788479	3.74423	0.000302941	0.00204811	0.14777		AT1G09087	ncRNA
AT1G09400	1.64154	0.365234	3.08135	0.00266414	0.012942	-1.65603		AT1G09400	FMN-linked oxidoreductases superfamily protein	GO:0055114 oxidation-reduction process;GO:0008152 metabolic process;GO:0008150 biological_process
AT1G09420	1.10676	4.23711	7.4159	4.06001e-11	9.96105e-10	14.9708		G6PD4	glucose-6-phosphate dehydrogenase 4	GO:0006006 glucose metabolic process;GO:0019318 hexose metabolic process;GO:0005996 monosaccharide metabolic process
AT1G09421	1.26871	3.58092	6.88698	5.17675e-10	1.11149e-08	12.5563		AT1G09421	ncRNA	GO:0008150 biological_process
AT1G09687	1.21736	1.68382	3.54494	0.000599777	0.0036859	-0.409075		MIR4228	miscRNA
AT1G09793	1.81356	0.052836	2.97	0.00373116	0.0171387	-1.95601		AT1G09793	ncRNA
AT1G09890	1.22419	1.34486	3.22804	0.00168761	0.00890246	-1.28804		AT1G09890	Rhamnogalacturonate lyase family protein
AT1G09950	1.93668	-0.560484	2.64556	0.00947768	0.0371316	-2.70513		RAS1	RESPONSE TO ABA AND SALT 1	GO:1900070 negative regulation of cellular hyperosmotic salinity response;GO:1900069 regulation of cellular hyperosmotic salinity response;GO:1901001 negative regulation of response to salt stress
AT1G09995	1.29299	1.96471	4.08117	9.51301e-05	0.000759376	1.22148		AT1G09995	DNA repair DEAD helicase RAD3/XP-D subfamily protein	GO:0008150 biological_process
AT1G10550	4.72728	3.39813	17.6181	2.21942e-32	3.72979e-30	59.4626		XTH33	xyloglucan:xyloglucosyl transferase 33	GO:0009831 plant-type cell wall modification involved in multidimensional cell growth;GO:0042547 cell wall modification involved in multidimensional cell growth;GO:0010411 xyloglucan metabolic process
AT1G10657	1.12305	3.00302	5.13613	1.39384e-06	1.71081e-05	5.04719		AT1G10657	transmembrane protein	GO:0008150 biological_process
AT1G11080	1.64239	2.26519	5.38054	4.92848e-07	6.6041e-06	6.03144		scpl31	serine carboxypeptidase-like 31
AT1G11300	1.20529	1.48299	3.24501	0.0015993	0.00851497	-1.2429		AT1G11300	G-type lectin S-receptor-like Serine/Threonine-kinase
AT1G12100	1.85247	-0.0633623	2.90491	0.00452527	0.0201322	-2.11272		AT1G12100	Bifunctional inhibitor/lipid-transfer protein/seed storage 2S albumin superfamily protein
AT1G12570	1.33389	1.94188	4.2754	4.37677e-05	0.000384836	1.92261		AT1G12570	Glucose-methanol-choline (GMC) oxidoreductase family protein	GO:0055114 oxidation-reduction process;GO:0008152 metabolic process;GO:0008150 biological_process
AT1G12730	1.36276	4.24555	9.41014	1.99855e-15	7.96251e-14	24.6608		AT1G12730	GPI transamidase subunit PIG-U
AT1G12805	3.82847	0.121667	4.50547	1.80471e-05	0.000175991	1.32205		AT1G12805	nucleotide binding protein	GO:0008150 biological_process
AT1G12990	1.02965	4.21092	7.47717	3.01332e-11	7.4847e-10	15.2343		AT1G12990	beta-1,4-N-acetylglucosaminyltransferase family protein
AT1G14185	1.06911	1.95062	3.69778	0.000355988	0.00234919	0.00494544		AT1G14185	Glucose-methanol-choline (GMC) oxidoreductase family protein	GO:0055114 oxidation-reduction process;GO:0008152 metabolic process;GO:0008150 biological_process
AT1G14280	1.29315	4.23553	9.26753	4.09823e-15	1.57658e-13	23.9549		PKS2	phytochrome kinase substrate 2	GO:0009585 red, far-red light phototransduction;GO:0009638 phototropism;GO:0010017 red or far-red light signaling pathway
AT1G14420	3.20527	-1.75705	3.2241	0.001735	0.00910518	-1.8681		AT59	Pectate lyase family protein	GO:0045490 pectin catabolic process;GO:0045488 pectin metabolic process;GO:0009664 plant-type cell wall organization
AT1G14520	1.14234	2.71431	4.49658	1.86846e-05	0.000180945	2.6598		MIOX1	myo-inositol oxygenase 1	GO:0019853 L-ascorbic acid biosynthetic process;GO:0019852 L-ascorbic acid metabolic process;GO:0042364 water-soluble vitamin biosynthetic process
AT1G14790	1.22881	3.1111	5.55073	2.35655e-07	3.34845e-06	6.72862		RDR1	RNA-dependent RNA polymerase 1	GO:0070919 production of siRNA involved in chromatin silencing by small RNA;GO:0031048 chromatin silencing by small RNA;GO:0030422 production of siRNA involved in RNA interference
AT1G14880	2.97399	0.936195	5.1622	1.24897e-06	1.54744e-05	4.41566		PCR1	PLANT CADMIUM RESISTANCE 1	GO:0008150 biological_process
AT1G14950	3.89446	-0.679299	4.04223	0.000104362	0.000823657	-0.176505		AT1G14950	Polyketide cyclase/dehydrase and lipid transport superfamily protein	GO:0006952 defense response;GO:0006950 response to stress;GO:0050896 response to stimulus
AT1G15830	1.00971	1.97126	2.81538	0.00587232	0.0249766	-2.37738		AT1G15830	hypothetical protein	GO:0008150 biological_process
AT1G16850	1.55185	2.3528	4.69641	8.47685e-06	8.88261e-05	3.41206		AT1G16850	transmembrane protein	GO:0009651 response to salt stress;GO:0006970 response to osmotic stress;GO:0009628 response to abiotic stimulus
AT1G17960	1.63254	2.57448	6.06556	2.37416e-08	4.0415e-07	8.88937		AT1G17960	Threonyl-tRNA synthetase	GO:0006435 threonyl-tRNA aminoacylation;GO:0006418 tRNA aminoacylation for protein translation;GO:0043039 tRNA aminoacylation
AT1G18030	1.06753	4.39517	8.30628	5.06096e-13	1.55381e-11	19.2034		AT1G18030	Protein phosphatase 2C family protein	GO:0006470 protein dephosphorylation;GO:0016311 dephosphorylation;GO:0006796 phosphate-containing compound metabolic process
AT1G18075	1.22714	2.15225	4.2893	4.15202e-05	0.000367386	1.95277		MIR159b	ncRNA	GO:0009788 negative regulation of abscisic acid-activated signaling pathway;GO:1905958 negative regulation of cellular response to alcohol;GO:0009787 regulation of abscisic acid-activated signaling pathway
AT1G18197	2.2232	-0.956566	2.62499	0.0100291	0.0388966	-2.82643		AT1G18197	GCK domain protein
AT1G18710	1.19371	1.73476	3.24003	0.00162476	0.00862589	-1.26216		MYB47	myb domain protein 47	GO:0030154 cell differentiation;GO:0048869 cellular developmental process;GO:0032502 developmental process
AT1G19397	1.19993	1.05408	2.81248	0.00592157	0.0251432	-2.31898		AT1G19397	transmembrane protein	GO:0008150 biological_process
AT1G19830	2.53094	-0.646057	3.54566	0.000598313	0.00367994	-0.714906		AT1G19830	SAUR-like auxin-responsive protein family	GO:0009733 response to auxin;GO:0009725 response to hormone;GO:0009719 response to endogenous stimulus
AT1G20015	1.75593	-0.598094	2.62205	0.0101105	0.0391308	-2.72548		AT1G20015	ncRNA	GO:0000154 rRNA modification;GO:0006364 rRNA processing;GO:0009451 RNA modification
AT1G20160	1.10859	4.17121	7.83401	5.24633e-12	1.42653e-10	16.9491		ATSBT5.2	Subtilisin-like serine endopeptidase family protein	GO:2000122 negative regulation of stomatal complex development;GO:2000038 regulation of stomatal complex development;GO:1900425 negative regulation of defense response to bacterium
AT1G20691	1.32367	0.297232	2.5424	0.0125485	0.0465844	-2.87951		AT1G20691	ncRNA
AT1G21910	1.7445	4.84978	14.7225	9.51777e-27	1.01301e-24	50.3015		DREB26	Integrase-type DNA-binding superfamily protein	GO:0071497 cellular response to freezing;GO:0050826 response to freezing;GO:0070417 cellular response to cold
AT1G22065	1.24495	2.90882	5.60069	1.89368e-07	2.73245e-06	6.94091		AT1G22065	hypothetical protein	GO:0008150 biological_process
AT1G22160	1.41575	1.91545	4.21495	5.49839e-05	0.000470499	1.72009		AT1G22160	senescence-associated family protein (DUF581)	GO:1905582 response to mannose;GO:0009744 response to sucrose;GO:0034285 response to disaccharide
AT1G22260	1.39797	0.430187	2.641	0.00959743	0.0375266	-2.66618		ZYP1a	Myosin heavy chain-related protein	GO:0007129 synapsis;GO:0045143 homologous chromosome segregation;GO:0007131 reciprocal meiotic recombination
AT1G22330	1.28569	4.74619	11.1279	3.7887e-19	2.00192e-17	33.0666		AT1G22330	RNA-binding (RRM/RBD/RNP motifs) family protein
AT1G22530	1.06481	7.32404	20.7309	6.3293e-38	1.88622e-35	75.8762		PATL2	PATELLIN 2	GO:1901703 protein localization involved in auxin polar transport;GO:0009926 auxin polar transport;GO:0060918 auxin transport
AT1G22882	1.32691	4.77267	12.1572	2.12557e-21	1.34585e-19	38.18		AT1G22882	Galactose-binding protein	GO:0009414 response to water deprivation;GO:0009415 response to water;GO:0009651 response to salt stress
AT1G23030	1.55395	5.75633	18.1844	1.98875e-33	3.61387e-31	65.6185		AT1G23030	ARM repeat superfamily protein	GO:0010200 response to chitin;GO:0051865 protein autoubiquitination;GO:0016567 protein ubiquitination
AT1G23480	1.53283	5.0773	14.7347	8.99032e-27	9.70738e-25	50.4075		CSLA03	cellulose synthase-like A3	GO:0071555 cell wall organization;GO:0045229 external encapsulating structure organization;GO:0071554 cell wall organization or biogenesis
AT1G26390	1.29063	2.10738	3.55661	0.000576638	0.0035633	-0.362824		AT1G26390	FAD-binding Berberine family protein	GO:0055114 oxidation-reduction process;GO:0008152 metabolic process;GO:0008150 biological_process
AT1G26560	1.22141	3.0297	5.65323	1.50313e-07	2.20593e-06	7.15213		BGLU40	beta glucosidase 40	GO:0005975 carbohydrate metabolic process;GO:0044238 primary metabolic process;GO:0071704 organic substance metabolic process
AT1G26730	1.61379	1.8193	4.6676	9.51156e-06	9.86052e-05	3.29243		AT1G26730	EXS (ERD1/XPR1/SYG1) family protein	GO:0016036 cellular response to phosphate starvation;GO:0006817 phosphate ion transport;GO:0009267 cellular response to starvation
AT1G29395	1.72523	5.32611	14.9692	2.13296e-26	2.17689e-24	49.5619		COR413IM1	COLD REGULATED 314 INNER MEMBRANE 1	GO:0042631 cellular response to water deprivation;GO:0071462 cellular response to water stimulus;GO:0009631 cold acclimation
AT1G29600	1.51331	0.867039	3.0506	0.00292637	0.0139879	-1.72129		AT1G29600	Zinc finger C-x8-C-x5-C-x3-H type family protein	GO:0008150 biological_process
AT1G30220	1.68396	0.364478	2.74785	0.00712103	0.0293062	-2.44733		INT2	inositol transporter 2	GO:0015798 myo-inositol transport;GO:0046323 glucose import;GO:0015791 polyol transport
AT1G31040	1.33096	1.9296	4.27791	4.3354e-05	0.000381648	1.93099		AT1G31040	PLATZ transcription factor family protein	GO:0010150 leaf senescence;GO:0090693 plant organ senescence;GO:0048366 leaf development
AT1G31173	1.42181	1.88093	4.3354	3.48317e-05	0.000313794	2.13138		MIR167d	ncRNA
AT1G32450	1.67061	5.66311	17.0113	3.07965e-31	4.65089e-29	60.5866		NRT1.5	nitrate transporter 1.5	GO:0015706 nitrate transport;GO:0042128 nitrate assimilation;GO:0010150 leaf senescence
AT1G32900	1.85595	1.76895	4.82841	4.97629e-06	5.47098e-05	3.83434		GBSS1	UDP-Glycosyltransferase superfamily protein	GO:0019252 starch biosynthetic process;GO:0005982 starch metabolic process;GO:0009250 glucan biosynthetic process
AT1G33440	1.32449	0.857816	2.71097	0.00790112	0.0319518	-2.52366		AT1G33440	Major facilitator superfamily protein
AT1G33720	1.5592	2.15009	5.25415	8.46284e-07	1.09337e-05	5.54214		CYP76C6	cytochrome P450, family 76, subfamily C, polypeptide 6	GO:0055114 oxidation-reduction process;GO:0008152 metabolic process;GO:0008150 biological_process
AT1G33790	1.449	4.55688	11.4706	6.38681e-20	3.58672e-18	34.8239		AT1G33790	jacalin lectin family protein
AT1G33960	1.19115	1.73097	3.19063	0.00189862	0.00981863	-1.39322		AIG1	P-loop containing nucleoside triphosphate hydrolases superfamily protein	GO:0009617 response to bacterium;GO:0051707 response to other organism;GO:0043207 response to external biotic stimulus
AT1G34580	1.07154	1.49987	2.99428	0.00346943	0.0161418	-1.93059		AT1G34580	Major facilitator superfamily protein	GO:0046323 glucose import;GO:1904659 glucose transmembrane transport;GO:0008645 hexose transmembrane transport
AT1G35140	1.78679	5.7198	21.2363	8.89637e-39	2.84061e-36	77.8045		PHI-1	Phosphate-responsive 1 family protein	GO:0071456 cellular response to hypoxia;GO:0036294 cellular response to decreased oxygen levels;GO:0071453 cellular response to oxygen levels
AT1G35710	1.53475	3.35231	7.50136	2.67821e-11	6.68835e-10	15.4075		AT1G35710	kinase family with leucine-rich repeat domain-containing protein	GO:0009755 hormone-mediated signaling pathway;GO:0032870 cellular response to hormone stimulus;GO:0009725 response to hormone
AT1G36180	1.41754	4.41558	9.56586	9.11899e-16	3.80259e-14	25.4288		ACC2	acetyl-CoA carboxylase 2
AT1G36940	1.06148	1.40658	2.64906	0.00938646	0.0367936	-2.72843		AT1G36940	myotubularin-like protein	GO:0008150 biological_process
AT1G43800	1.87269	3.69076	8.82745	3.74188e-14	1.30476e-12	21.692		FTM1	Plant stearoyl-acyl-carrier-protein desaturase family protein	GO:0006633 fatty acid biosynthetic process;GO:0071456 cellular response to hypoxia;GO:0036294 cellular response to decreased oxygen levels
AT1G44350	1.12601	3.54702	6.58473	2.15899e-09	4.28939e-08	11.1609		ILL6	IAA-amino acid hydrolase ILR1-like 6	GO:0010112 regulation of systemic acquired resistance;GO:0009627 systemic acquired resistance;GO:0009694 jasmonic acid metabolic process
AT1G45616	4.51861	-1.5135	4.84632	4.62636e-06	5.1317e-05	1.85194		RLP6	receptor like protein 6	GO:0007165 signal transduction;GO:0023052 signaling;GO:0007154 cell communication
AT1G47920	2.7467	-2.30162	2.57272	0.0115641	0.0435792	-3.07981		AT1G47920	RNI-like superfamily protein	GO:0008150 biological_process
AT1G48130	2.92224	2.09022	4.98001	2.67229e-06	3.11085e-05	3.80444		PER1	1-cysteine peroxiredoxin 1	GO:0010231 maintenance of seed dormancy;GO:0010162 seed dormancy process;GO:0097437 maintenance of dormancy
AT1G48470	1.8901	0.565716	2.63884	0.00965463	0.0377059	-2.70934		GLN1;5	glutamine synthetase 1;5	GO:0006542 glutamine biosynthetic process;GO:0009084 glutamine family amino acid biosynthetic process;GO:0006541 glutamine metabolic process
AT1G49570	1.46214	2.40451	5.3239	6.28473e-07	8.25808e-06	5.82558		AT1G49570	Peroxidase superfamily protein	GO:0042744 hydrogen peroxide catabolic process;GO:0042743 hydrogen peroxide metabolic process;GO:0017001 antibiotic catabolic process
AT1G50040	2.2942	3.60023	11.8319	1.061e-20	6.24066e-19	36.2298		AT1G50040	formin-like protein, putative (DUF1005)	GO:0008150 biological_process
AT1G50050	2.24011	0.186509	4.17492	6.38821e-05	0.000535972	1.35206		AT1G50050	CAP (Cysteine-rich secretory proteins, Antigen 5, and Pathogenesis-related 1 protein) superfamily protein
AT1G52000	2.22215	4.00282	11.5215	4.95685e-20	2.80482e-18	34.7643		AT1G52000	Mannose-binding lectin superfamily protein
AT1G52030	1.85989	1.19046	4.0963	8.55439e-05	0.000690447	1.246		MBP2	myrosinase-binding protein 2	GO:0009908 flower development;GO:0090567 reproductive shoot system development;GO:0048367 shoot system development
AT1G52290	1.2799	2.82843	5.6225	1.72079e-07	2.49588e-06	7.03223		PERK15	Protein kinase superfamily protein	GO:0006468 protein phosphorylation;GO:0016310 phosphorylation;GO:0006796 phosphate-containing compound metabolic process
AT1G52400	1.09063	6.35973	14.2282	9.91286e-26	9.30934e-24	47.9871		BGLU18	beta glucosidase 18	GO:0019762 glucosinolate catabolic process;GO:0009789 positive regulation of abscisic acid-activated signaling pathway;GO:0019759 glycosinolate catabolic process
AT1G52690	2.42511	2.35186	6.20355	1.26474e-08	2.23818e-07	9.11918		LEA7	Late embryogenesis abundant protein (LEA) family protein	GO:0050826 response to freezing;GO:0009414 response to water deprivation;GO:0009415 response to water
AT1G52830	3.80424	-2.09789	3.91539	0.0001653	0.00121414	-0.470141		IAA6	indole-3-acetic acid 6	GO:0009704 de-etiolation;GO:0009640 photomorphogenesis;GO:0009734 auxin-activated signaling pathway
AT1G54040	1.55378	2.96094	6.18945	1.54285e-08	2.69408e-07	9.32503		ESP	epithiospecifier protein	GO:0019762 glucosinolate catabolic process;GO:0080028 nitrile biosynthetic process;GO:0019759 glycosinolate catabolic process
AT1G54890	1.15617	1.42241	3.07983	0.00267659	0.0129968	-1.68395		AT1G54890	Late embryogenesis abundant (LEA) protein-like protein	GO:0008150 biological_process
AT1G55010	1.30386	2.45657	5.0266	2.20295e-06	2.61072e-05	4.6545		PDF1.5	plant defensin 1.5	GO:0031640 killing of cells of other organism;GO:0044364 disruption of cells of other organism;GO:0050832 defense response to fungus
AT1G55330	1.15621	6.94373	19.9179	1.5833e-36	4.0214e-34	72.6976		AGP21	arabinogalactan protein 21	GO:0008150 biological_process
AT1G55335	1.09016	6.91915	18.9675	7.56137e-35	1.64082e-32	68.8346		AT1G55335	transmembrane protein	GO:0008150 biological_process
AT1G56160	2.39398	-0.328006	3.9147	0.000165711	0.00121636	0.437639		MYB72	myb domain protein 72	GO:0009866 induced systemic resistance, ethylene mediated signaling pathway;GO:1990532 stress response to nickel ion;GO:0051365 cellular response to potassium ion starvation
AT1G56165	1.28716	0.0941666	2.5293	0.0129964	0.0479026	-2.90942		AT1G56165	ncRNA	GO:0008150 biological_process
AT1G56510	1.17927	4.71652	10.642	4.03678e-18	1.97e-16	30.7205		WRR4	Disease resistance protein (TIR-NBS-LRR class)	GO:0009817 defense response to fungus, incompatible interaction;GO:0002229 defense response to oomycetes;GO:0002239 response to oomycetes
AT1G56540	1.00369	1.3066	2.5268	0.0130836	0.0481449	-3.00178		AT1G56540	Disease resistance protein (TIR-NBS-LRR class) family	GO:0007165 signal transduction;GO:0023052 signaling;GO:0007154 cell communication
AT1G56600	2.7131	-0.347793	2.88918	0.0051745	0.0225449	-2.41416		GolS2	galactinol synthase 2	GO:0006012 galactose metabolic process;GO:0009414 response to water deprivation;GO:0009737 response to abscisic acid
AT1G56720	1.24349	4.67892	10.388	1.44843e-17	6.94718e-16	29.4786		AT1G56720	Protein kinase superfamily protein	GO:0046777 protein autophosphorylation;GO:0006468 protein phosphorylation;GO:0016310 phosphorylation
AT1G57630	3.25958	-1.4364	3.37478	0.00105374	0.00598681	-1.55993		AT1G57630	Toll-Interleukin-Resistance (TIR) domain family protein	GO:0071456 cellular response to hypoxia;GO:0036294 cellular response to decreased oxygen levels;GO:0071453 cellular response to oxygen levels
AT1G58225	2.88589	-1.16843	2.99174	0.00349601	0.0162519	-2.28658		AT1G58225	hypothetical protein	GO:0008150 biological_process
AT1G59218	2.55392	-0.982795	3.06534	0.00310566	0.0146971	-1.96435		AT1G59218	Disease resistance protein (CC-NBS-LRR class) family	GO:0008150 biological_process
AT1G59640	1.001	1.32948	2.58268	0.0112562	0.042598	-2.88905		BPEp	transcription factor BIG PETAL P (BPE)	GO:0048446 petal morphogenesis;GO:0048441 petal development;GO:0048465 corolla development
AT1G60090	3.70099	-2.0317	3.79871	0.000250288	0.00174002	-0.736912		BGLU4	beta glucosidase 4	GO:0080167 response to karrikin;GO:0005975 carbohydrate metabolic process;GO:0009628 response to abiotic stimulus
AT1G60750	1.96965	1.57772	5.34178	5.82131e-07	7.71263e-06	5.78156		AT1G60750	NAD(P)-linked oxidoreductase superfamily protein
AT1G61100	1.08567	6.94995	18.5872	3.66339e-34	7.51197e-32	67.2574		AT1G61100	disease resistance protein (TIR class)
AT1G61667	1.64621	3.20416	7.81408	9.82474e-12	2.58041e-10	16.3931		AT1G61667	serine protease, putative (Protein of unknown function, DUF538)	GO:0008150 biological_process
AT1G61800	3.11811	2.69102	9.52424	1.12475e-15	4.62969e-14	24.1448		GPT2	glucose-6-phosphate/phosphate translocator 2	GO:0015713 phosphoglycerate transmembrane transport;GO:0015714 phosphoenolpyruvate transport;GO:0042873 aldonate transmembrane transport
AT1G62280	2.51084	-0.331579	3.20662	0.00180559	0.00941814	-1.61254		SLAH1	SLAC1 homologue 1	GO:1901529 positive regulation of anion channel activity;GO:1903961 positive regulation of anion transmembrane transport;GO:0010359 regulation of anion channel activity
AT1G62440	1.3076	2.63629	5.42346	4.09596e-07	5.58224e-06	6.22498		LRX2	leucine-rich repeat/extensin 2	GO:0071555 cell wall organization;GO:0045229 external encapsulating structure organization;GO:0071554 cell wall organization or biogenesis
AT1G64110	1.80414	4.38096	12.8923	5.8159e-23	4.24808e-21	41.6506		DAA1	P-loop containing nucleoside triphosphate hydrolases superfamily protein	GO:0048235 pollen sperm cell differentiation;GO:0055046 microgametogenesis;GO:0009555 pollen development
AT1G64640	1.1548	4.9395	10.9339	9.3296e-19	4.71778e-17	32.1593		ENODL8	early nodulin-like protein 8
AT1G64795	4.42165	-2.28537	4.71527	7.85953e-06	8.29015e-05	1.50534		AT1G64795	hypothetical protein	GO:0008150 biological_process
AT1G65150	1.49943	2.86418	6.12444	1.81598e-08	3.14644e-07	9.1632		AT1G65150	TRAF-like family protein	GO:0016579 protein deubiquitination;GO:0070646 protein modification by small protein removal;GO:0070647 protein modification by small protein conjugation or removal
AT1G65200	2.08836	-1.12574	2.82232	0.005756	0.0245707	-2.36212		AT1G65200	Ubiquitin carboxyl-terminal hydrolase-related protein
AT1G65310	1.10561	3.31187	5.46916	3.36758e-07	4.64544e-06	6.35854		XTH17	xyloglucan endotransglucosylase/hydrolase 17	GO:0010411 xyloglucan metabolic process;GO:0010410 hemicellulose metabolic process;GO:0010383 cell wall polysaccharide metabolic process
AT1G65370	2.08033	5.26246	17.3246	7.87353e-32	1.27523e-29	61.7687		AT1G65370	TRAF-like family protein	GO:0008150 biological_process
AT1G65450	1.01439	2.09433	3.52096	0.000650065	0.00395256	-0.5428		GLC	HXXXD-type acyl-transferase family protein	GO:0009567 double fertilization forming a zygote and endosperm;GO:0009566 fertilization;GO:0019953 sexual reproduction
AT1G65480	2.18738	0.309765	3.63693	0.000438915	0.00281175	-0.298209		FT	PEBP (phosphatidylethanolamine-binding protein) family protein	GO:0009911 positive regulation of flower development;GO:0010022 meristem determinacy;GO:0009909 regulation of flower development
AT1G65490	1.50764	1.81466	4.12817	7.60268e-05	0.000624504	1.42683		AT1G65490	transmembrane protein	GO:0071456 cellular response to hypoxia;GO:0036294 cellular response to decreased oxygen levels;GO:0071453 cellular response to oxygen levels
AT1G66160	1.00689	3.59021	6.33872	6.78784e-09	1.24766e-07	10.0232		CMPG1	CYS, MET, PRO, and GLY protein 1	GO:0010200 response to chitin;GO:0016567 protein ubiquitination;GO:0032446 protein modification by small protein conjugation
AT1G67100	3.07951	-0.237177	3.22609	0.00169806	0.00895339	-1.83289		LBD40	LOB domain-containing protein 40	GO:0009739 response to gibberellin;GO:0001101 response to acid chemical;GO:0033993 response to lipid
AT1G67105	1.45723	0.568008	3.14427	0.00219422	0.0110629	-1.48277		AT1G67105	ncRNA
AT1G67110	1.90533	1.9264	5.1108	1.5502e-06	1.88718e-05	4.89448		CYP735A2	cytochrome P450, family 735, subfamily A, polypeptide 2	GO:0033466 trans-zeatin biosynthetic process;GO:0033398 zeatin biosynthetic process;GO:0033400 trans-zeatin metabolic process
AT1G67760	1.44173	1.20002	3.24582	0.00159522	0.00850024	-1.21737		AT1G67760	TCP-1/cpn60 chaperonin family protein
AT1G67855	1.88953	-1.02492	2.54858	0.0123419	0.0459373	-2.89767		AT1G67855	hypothetical protein	GO:0008150 biological_process
AT1G67865	1.16429	5.80854	13.3602	6.04695e-24	4.74229e-22	43.9456		AT1G67865	hypothetical protein	GO:0050832 defense response to fungus;GO:0009620 response to fungus;GO:0098542 defense response to other organism
AT1G68170	2.6675	-1.08501	2.66744	0.00892105	0.0353014	-2.88209		UMAMIT23	nodulin MtN21 /EamA-like transporter family protein
AT1G68945	1.00055	4.62251	8.23535	8.79168e-13	2.61307e-11	18.6383		AT1G68945	hypothetical protein	GO:0008150 biological_process
AT1G69430	3.26857	-1.16092	3.55217	0.00058534	0.00360909	-1.10257		AT1G69430	Son of sevenless protein	GO:0008150 biological_process
AT1G70610	1.56085	5.67222	16.8301	6.81597e-31	1.00226e-28	59.8171		ABCB26	transporter associated with antigen processing protein 1	GO:0055085 transmembrane transport;GO:0006810 transport;GO:0051234 establishment of localization
AT1G72210	1.11322	1.6708	3.2297	0.00167876	0.00886208	-1.30943		AT1G72210	basic helix-loop-helix (bHLH) DNA-binding superfamily protein
AT1G72240	2.546	-0.93841	2.84038	0.0054633	0.0235053	-2.46633		AT1G72240	hypothetical protein	GO:0008150 biological_process
AT1G72416	2.46392	4.66591	19.9746	1.26163e-36	3.27891e-34	72.4679		AT1G72416	Chaperone DnaJ-domain superfamily protein
AT1G72430	1.54949	5.5617	16.9444	4.12802e-31	6.15103e-29	60.317		AT1G72430	SAUR-like auxin-responsive protein family	GO:0009873 ethylene-activated signaling pathway;GO:0071369 cellular response to ethylene stimulus;GO:0071456 cellular response to hypoxia
AT1G72790	1.20501	4.08785	8.60389	1.84931e-13	5.94731e-12	20.2356		AT1G72790	hydroxyproline-rich glycoprotein family protein	GO:0008150 biological_process
AT1G73190	1.15158	3.15071	3.43657	0.000860563	0.00503124	-0.730864		TIP3;1	Aquaporin-like superfamily protein	GO:0006914 autophagy;GO:0061919 process utilizing autophagic mechanism;GO:0055085 transmembrane transport
AT1G73690	1.03582	1.6361	2.93084	0.00423823	0.0190448	-2.11355		CDKD1;1	cyclin-dependent kinase D1;1	GO:0045944 positive regulation of transcription by RNA polymerase II;GO:0045893 positive regulation of transcription, DNA-templated;GO:1903508 positive regulation of nucleic acid-templated transcription
AT1G74010	1.24718	1.77172	3.67219	0.000388871	0.00253115	-0.029096		AT1G74010	Calcium-dependent phosphotriesterase superfamily protein	GO:0009058 biosynthetic process;GO:0008152 metabolic process;GO:0008150 biological_process
AT1G74453	1.01087	1.88725	3.16157	0.00214686	0.0108759	-1.57223		AT1G74453	ncRNA	GO:0000154 rRNA modification;GO:0006364 rRNA processing;GO:0009451 RNA modification
AT1G74670	1.83554	7.45754	33.0869	1.46429e-55	2.25198e-52	116.325		GASA6	Gibberellin-regulated family protein	GO:0009740 gibberellic acid mediated signaling pathway;GO:0009750 response to fructose;GO:0010476 gibberellin mediated signaling pathway
AT1G74675	1.93942	6.11038	24.2974	1.13792e-43	6.52142e-41	88.9649		AT1G74675	transmembrane protein
AT1G75250	1.58594	0.942353	3.70861	0.000342886	0.00227481	0.0876671		RL6	RAD-like 6	GO:0006355 regulation of transcription, DNA-templated;GO:1903506 regulation of nucleic acid-templated transcription;GO:0006351 transcription, DNA-templated
AT1G75830	2.91492	0.318531	3.9519	0.000144944	0.00109226	0.242947		LCR67	low-molecular-weight cysteine-rich 67	GO:0031640 killing of cells of other organism;GO:0044364 disruption of cells of other organism;GO:0050832 defense response to fungus
AT1G76210	3.31998	-2.24709	3.46518	0.000782883	0.00464267	-1.37252		AT1G76210	DUF241 domain protein, putative (DUF241)	GO:0008150 biological_process
AT1G77380	1.03489	3.51697	5.5147	2.7575e-07	3.86656e-06	6.52398		AAP3	amino acid permease 3	GO:0015802 basic amino acid transport;GO:0003333 amino acid transmembrane transport;GO:1905039 carboxylic acid transmembrane transport
AT1G77640	2.64206	1.03326	5.78531	8.37471e-08	1.3026e-06	7.18147		AT1G77640	Integrase-type DNA-binding superfamily protein	GO:0009873 ethylene-activated signaling pathway;GO:0071369 cellular response to ethylene stimulus;GO:0009723 response to ethylene
AT1G78030	2.6346	-0.525309	3.21388	0.00185303	0.00962516	-1.61797		AT1G78030	hypothetical protein	GO:0008150 biological_process
AT1G79890	1.10689	1.82071	3.27313	0.00146245	0.00792223	-1.19855		AT1G79890	RAD3-like DNA-binding helicase protein	GO:0034085 establishment of sister chromatid cohesion;GO:0032508 DNA duplex unwinding;GO:0007062 sister chromatid cohesion
AT1G79900	1.60799	0.673054	3.2912	0.00138034	0.00753776	-1.10707		BAC2	Mitochondrial substrate carrier family protein	GO:0006561 proline biosynthetic process;GO:0006844 acyl carnitine transport;GO:0006560 proline metabolic process
AT1G80090	3.13401	-1.6357	3.05662	0.00287318	0.0137837	-2.25532		CBSX4	Cystathionine beta-synthase (CBS) family protein	GO:0010183 pollen tube guidance;GO:0048868 pollen tube development;GO:0050918 positive chemotaxis
AT1G80130	2.8864	2.74152	8.59003	1.22878e-13	4.0688e-12	19.8239		AT1G80130	Tetratricopeptide repeat (TPR)-like superfamily protein	GO:0006979 response to oxidative stress;GO:0006950 response to stress;GO:0050896 response to stimulus
AT2G01275	1.05363	0.898483	2.51803	0.0133933	0.0490829	-3.00084		AT2G01275	RING/FYVE/PHD zinc finger superfamily protein
AT2G01300	1.38948	1.65016	4.11119	8.09638e-05	0.000659243	1.37288		AT2G01300	mediator of RNA polymerase II transcription subunit	GO:0008150 biological_process
AT2G01422	9.44645	0.524527	10.9433	8.90196e-19	4.522e-17	19.7992		AT2G01422	ncRNA
AT2G01610	1.32369	1.74982	4.10798	8.19298e-05	0.000665653	1.35885		AT2G01610	Plant invertase/pectin methylesterase inhibitor superfamily protein	GO:0043086 negative regulation of catalytic activity;GO:0044092 negative regulation of molecular function;GO:0050790 regulation of catalytic activity
AT2G03130	2.29541	-0.872073	2.72803	0.00753105	0.0306773	-2.63834		AT2G03130	Ribosomal protein L12/ ATP-dependent Clp protease adaptor protein ClpS family protein	GO:0006412 translation;GO:0043043 peptide biosynthetic process;GO:0043604 amide biosynthetic process
AT2G04080	1.59349	2.57582	5.83305	6.76882e-08	1.06768e-06	7.90321		AT2G04080	MATE efflux family protein	GO:0055085 transmembrane transport;GO:0006810 transport;GO:0051234 establishment of localization
AT2G05070	1.41436	8.87583	33.9925	3.66849e-55	5.12465e-52	115.535		LHCB2.2	photosystem II light harvesting complex protein 2.2	GO:0009769 photosynthesis, light harvesting in photosystem II;GO:0009768 photosynthesis, light harvesting in photosystem I;GO:0009645 response to low light intensity stimulus
AT2G05100	1.4564	9.30438	40.164	2.27611e-63	1.27184e-59	134.369		LHCB2.1	photosystem II light harvesting complex protein 2.1	GO:0009769 photosynthesis, light harvesting in photosystem II;GO:0009768 photosynthesis, light harvesting in photosystem I;GO:0009645 response to low light intensity stimulus
AT2G05753	1.50117	1.35536	3.87515	0.000191019	0.00137592	0.610492		AT2G05753	hypothetical protein	GO:0008150 biological_process
AT2G05995	2.81608	-2.14091	3.08423	0.00264153	0.0128627	-2.02125		AT2G05995	ncRNA	GO:0008150 biological_process
AT2G06200	1.79591	0.695868	3.70503	0.000347157	0.00229974	0.042227		GRF6	growth-regulating factor 6	GO:0048366 leaf development;GO:0048827 phyllome development;GO:0048367 shoot system development
AT2G08595	1.07323	1.15162	2.62812	0.00994349	0.038598	-2.75836		AT2G08595	ncRNA
AT2G08680	1.0745	4.57668	9.44916	1.64184e-15	6.63596e-14	24.8015		AT2G08680	ncRNA
AT2G08765	1.21451	1.56939	3.39134	0.000998317	0.00571996	-0.843885		AT2G08765	ncRNA
AT2G08950	4.21571	-3.00517	4.4515	2.22706e-05	0.000211727	0.824491		AT2G08950	ncRNA
AT2G09250	1.45989	4.43834	11.9401	6.21086e-21	3.7128e-19	37.1195		AT2G09250	ncRNA
AT2G13550	1.80256	2.48106	6.95998	3.65531e-10	7.97071e-09	12.8288		AT2G13550	hypothetical protein	GO:0008150 biological_process
AT2G13555	1.39682	1.93947	4.57661	1.46979e-05	0.0001462	2.92007		AT2G13555	hypothetical protein
AT2G14610	3.01962	3.4464	9.49919	1.27604e-15	5.22359e-14	24.1557		PR1	pathogenesis-related protein 1	GO:0010266 response to vitamin B1;GO:0009627 systemic acquired resistance;GO:0009814 defense response, incompatible interaction
AT2G15128	1.04396	2.89082	4.36976	3.0536e-05	0.000280062	2.17361		AT2G15128	ncRNA	GO:0008150 biological_process
AT2G15130	1.3961	1.25883	3.44166	0.000846233	0.00496044	-0.682138		AT2G15130	Plant basic secretory protein (BSP) family protein
AT2G15220	1.2896	3.08807	6.03826	2.68744e-08	4.53678e-07	8.78808		AT2G15220	Plant basic secretory protein (BSP) family protein
AT2G16060	1.22704	4.13072	7.92119	3.43469e-12	9.51285e-11	17.3877		HB1	hemoglobin 1	GO:0071456 cellular response to hypoxia;GO:0036294 cellular response to decreased oxygen levels;GO:0071453 cellular response to oxygen levels
AT2G17036	2.10899	0.971947	4.56991	1.40282e-05	0.000140037	2.7978		AT2G17036	F-box SKIP23-like protein (DUF295)	GO:0008150 biological_process
AT2G17230	1.86564	5.95832	22.3879	1.1367e-40	4.61935e-38	82.116		EXL5	EXORDIUM like 5
AT2G18660	1.52054	1.02473	2.96676	0.00376747	0.0172767	-1.92698		PNP-A	plant natriuretic peptide A	GO:0010230 alternative respiration;GO:0009627 systemic acquired resistance;GO:0009814 defense response, incompatible interaction
AT2G19440	1.69771	0.0834897	2.95955	0.00384931	0.0175979	-1.96235		AT2G19440	O-Glycosyl hydrolases family 17 protein	GO:0009832 plant-type cell wall biogenesis;GO:0071669 plant-type cell wall organization or biogenesis;GO:0042546 cell wall biogenesis
AT2G19610	1.05544	0.839716	2.56082	0.0119417	0.0447384	-2.90832		AT2G19610	RING/U-box superfamily protein	GO:0016567 protein ubiquitination;GO:0032446 protein modification by small protein conjugation;GO:0070647 protein modification by small protein conjugation or removal
AT2G19620	1.38394	3.72737	8.85756	3.21737e-14	1.13246e-12	21.9473		NDL3	N-MYC downregulated-like 3	GO:2000012 regulation of auxin polar transport;GO:0009926 auxin polar transport;GO:0060918 auxin transport
AT2G20800	2.52438	0.685779	3.87389	0.000191758	0.00137946	0.247981		NDB4	NAD(P)H dehydrogenase B4
AT2G21200	1.72396	-0.482383	2.81624	0.00585783	0.0249299	-2.29979		AT2G21200	SAUR-like auxin-responsive protein family	GO:0009733 response to auxin;GO:0009725 response to hormone;GO:0009719 response to endogenous stimulus
AT2G21320	1.72414	0.60579	3.04423	0.0029836	0.0142124	-1.7605		BBX18	B-box zinc finger family protein	GO:0010100 negative regulation of photomorphogenesis;GO:0010099 regulation of photomorphogenesis;GO:0070370 cellular heat acclimation
AT2G21590	1.2673	3.93117	7.85059	4.83494e-12	1.31948e-10	17.0664		APL4	Glucose-1-phosphate adenylyltransferase family protein	GO:0019252 starch biosynthetic process;GO:0005982 starch metabolic process;GO:0005978 glycogen biosynthetic process
AT2G21770	1.53408	0.795732	2.96339	0.00380558	0.0174265	-1.93503		CESA9	cellulose synthase A9	GO:0030244 cellulose biosynthetic process;GO:0009833 plant-type primary cell wall biogenesis;GO:0010214 seed coat development
AT2G22850	1.13087	1.35705	3.1571	0.0021084	0.0107151	-1.49269		bZIP6	basic leucine-zipper 6	GO:0045893 positive regulation of transcription, DNA-templated;GO:1903508 positive regulation of nucleic acid-templated transcription;GO:1902680 positive regulation of RNA biosynthetic process
AT2G23000	1.10881	2.49759	4.40559	2.66017e-05	0.000248568	2.32672		scpl10	serine carboxypeptidase-like 10	GO:0019748 secondary metabolic process;GO:0006508 proteolysis;GO:0019538 protein metabolic process
AT2G23010	1.22031	1.6424	3.33993	0.00117994	0.00660643	-0.984186		SCPL9	serine carboxypeptidase-like 9	GO:0006508 proteolysis;GO:0019538 protein metabolic process;GO:1901564 organonitrogen compound metabolic process
AT2G23100	2.04975	2.97788	9.05158	1.21436e-14	4.45685e-13	22.7179		AT2G23100	Cysteine/Histidine-rich C1 domain family protein	GO:0008150 biological_process
AT2G23130	2.16851	4.44039	15.8893	4.50754e-29	5.69198e-27	55.394		AGP17	arabinogalactan protein 17
AT2G23530	1.15161	1.57733	3.12225	0.0023887	0.0118565	-1.60035		AT2G23530	Zinc-finger domain of monoamine-oxidase A repressor R1	GO:0006355 regulation of transcription, DNA-templated;GO:1903506 regulation of nucleic acid-templated transcription;GO:0006351 transcription, DNA-templated
AT2G25130	1.76516	-0.815642	2.57014	0.011685	0.0439459	-2.82813		AT2G25130	ARM repeat superfamily protein
AT2G25510	1.22423	6.09716	14.8767	4.6464e-27	5.14117e-25	51.0621		AT2G25510	transmembrane protein	GO:0008150 biological_process
AT2G25740	1.25044	4.75359	10.1687	4.36939e-17	2.02615e-15	28.3984		AT2G25740	ATP-dependent protease La (LON) domain protein	GO:0016567 protein ubiquitination;GO:0032446 protein modification by small protein conjugation;GO:0070647 protein modification by small protein conjugation or removal
AT2G25890	1.46203	1.69808	3.26404	0.00150544	0.00811582	-1.16885		AT2G25890	Oleosin family protein
AT2G26030	1.17882	3.7765	7.35015	5.58734e-11	1.34572e-09	14.6846		AT2G26030	F-box/RNI-like/FBD-like domains-containing protein	GO:0008150 biological_process
AT2G26400	2.98104	1.15277	5.9033	4.9413e-08	7.93983e-07	7.3652		ARD3	acireductone dioxygenase 3	GO:0019509 L-methionine salvage from methylthioadenosine;GO:0071267 L-methionine salvage;GO:0071265 L-methionine biosynthetic process
AT2G27080	1.69425	3.29088	8.88363	2.82281e-14	9.983e-13	22.0289		AT2G27080	Late embryogenesis abundant (LEA) hydroxyproline-rich glycoprotein family	GO:0042742 defense response to bacterium;GO:0098542 defense response to other organism;GO:0009617 response to bacterium
AT2G27380	6.83338	1.47112	7.7926	6.43242e-12	1.72594e-10	10.5738		EPR1	extensin proline-rich 1	GO:0009827 plant-type cell wall modification;GO:0009664 plant-type cell wall organization;GO:0009845 seed germination
AT2G27550	1.07931	3.24305	5.03788	2.10202e-06	2.50706e-05	4.64856		ATC	centroradiali	GO:0009910 negative regulation of flower development;GO:0009909 regulation of flower development;GO:0048581 negative regulation of post-embryonic development
AT2G27690	1.34168	1.39107	3.71989	0.000329718	0.00219854	0.129835		CYP94C1	cytochrome P450, family 94, subfamily C, polypeptide 1	GO:0009611 response to wounding;GO:0055114 oxidation-reduction process;GO:0006950 response to stress
AT2G28190	1.28866	7.20269	28.1013	3.59531e-49	3.65267e-46	101.733		CSD2	copper/zinc superoxide dismutase 2	GO:0071457 cellular response to ozone;GO:0071329 cellular response to sucrose stimulus;GO:0071493 cellular response to UV-B
AT2G28490	3.01897	1.8939	3.94552	0.000148322	0.00110948	0.173797		AT2G28490	RmlC-like cupins superfamily protein	GO:0008150 biological_process
AT2G28500	2.09169	0.672109	3.99398	0.000124452	0.00095621	0.840772		LBD11	LOB domain-containing protein 11	GO:0008150 biological_process
AT2G29350	2.72734	1.20259	5.37168	5.12007e-07	6.84851e-06	5.40771		SAG13	senescence-associated gene 13	GO:0002213 defense response to insect;GO:0007568 aging;GO:0098542 defense response to other organism
AT2G30370	1.11589	1.65781	3.4445	0.00083835	0.0049181	-0.7185		CHAL	allergen-like protein	GO:2000122 negative regulation of stomatal complex development;GO:2000038 regulation of stomatal complex development;GO:0010374 stomatal complex development
AT2G30420	1.14844	1.94114	3.69264	0.000362375	0.00238781	0.0140321		ETC2	Homeodomain-like superfamily protein	GO:1900033 negative regulation of trichome patterning;GO:1900032 regulation of trichome patterning;GO:0080147 root hair cell development
AT2G30930	1.05046	6.09966	14.3795	4.73706e-26	4.56371e-24	48.7114		AT2G30930	hypothetical protein	GO:0008150 biological_process
AT2G31010	1.06309	4.77564	10.0035	1.00461e-16	4.55456e-15	27.5337		AT2G31010	Protein kinase superfamily protein	GO:0016310 phosphorylation;GO:0006796 phosphate-containing compound metabolic process;GO:0006793 phosphorus metabolic process
AT2G32140	3.01171	-2.08571	3.08323	0.00264885	0.0128845	-2.13993		AT2G32140	transmembrane receptor
AT2G32160	2.57874	-0.54177	3.27685	0.00144515	0.00784372	-1.45615		AT2G32160	S-adenosyl-L-methionine-dependent methyltransferases superfamily protein	GO:0032259 methylation;GO:0008152 metabolic process;GO:0008150 biological_process
AT2G32280	1.02017	3.27895	5.24311	8.86941e-07	1.13735e-05	5.43007		AT2G32280	GPI inositol-deacylase C, putative (DUF1218)	GO:0010588 cotyledon vascular tissue pattern formation;GO:0048826 cotyledon morphogenesis;GO:0048825 cotyledon development
AT2G32290	1.38086	2.37374	5.00193	2.44055e-06	2.86947e-05	4.56505		BAM6	beta-amylase 6	GO:0000272 polysaccharide catabolic process;GO:0016052 carbohydrate catabolic process;GO:0005976 polysaccharide metabolic process
AT2G32680	2.52409	0.387267	4.01316	0.000116057	0.000899753	0.679002		RLP23	receptor like protein 23	GO:0032491 detection of molecule of fungal origin;GO:0002240 response to molecule of oomycetes origin;GO:0010555 response to mannitol
AT2G33380	1.21415	1.53942	3.07875	0.00268544	0.013037	-1.67578		RD20	Caleosin-related family protein	GO:1902609 (R)-2-hydroxy-alpha-linolenic acid biosynthetic process;GO:0031407 oxylipin metabolic process;GO:0009269 response to desiccation
AT2G33385	3.31998	-1.5176	3.46397	0.000786029	0.00465391	-1.37496		arpc2b	actin-related protein C2B	GO:0007015 actin filament organization;GO:0030036 actin cytoskeleton organization;GO:0097435 supramolecular fiber organization
AT2G33540	1.04799	5.17041	9.83119	2.39396e-16	1.05329e-14	26.6692		CPL3	C-terminal domain phosphatase-like 3	GO:1900369 negative regulation of RNA interference;GO:0009788 negative regulation of abscisic acid-activated signaling pathway;GO:1900368 regulation of RNA interference
AT2G33570	1.27963	4.29155	9.61482	8.0867e-16	3.39111e-14	25.5417		GALS1	glycosyltransferase family protein (DUF23)	GO:0045489 pectin biosynthetic process;GO:0045488 pectin metabolic process;GO:0010393 galacturonan metabolic process
AT2G34390	1.44678	0.670186	2.81033	0.00595823	0.0252651	-2.29258		NIP2;1	NOD26-like intrinsic protein 2;1	GO:0015727 lactate transport;GO:0015718 monocarboxylic acid transport;GO:0001666 response to hypoxia
AT2G34510	1.67744	6.31352	23.5273	1.75944e-42	8.19275e-40	86.3426		AT2G34510	choice-of-anchor C domain protein, putative (Protein of unknown function, DUF642)	GO:0008150 biological_process
AT2G34770	1.10349	5.96688	14.6854	1.1315e-26	1.18179e-24	50.1454		FAH1	fatty acid hydroxylase 1	GO:0000038 very long-chain fatty acid metabolic process;GO:0006633 fatty acid biosynthetic process;GO:0072330 monocarboxylic acid biosynthetic process
AT2G34930	1.3011	2.93908	6.17211	1.46062e-08	2.5605e-07	9.37062		AT2G34930	disease resistance family protein / LRR family protein	GO:0002239 response to oomycetes;GO:0050832 defense response to fungus;GO:0009620 response to fungus
AT2G35075	1.37878	0.604272	2.77948	0.00650873	0.0272021	-2.36664		AT2G35075	hypothetical protein	GO:0008150 biological_process
AT2G35290	1.30355	0.664332	2.7764	0.00656617	0.0273909	-2.37952		AT2G35290	hypothetical protein	GO:0008150 biological_process
AT2G35950	1.39185	0.715783	2.90665	0.00450212	0.0200532	-2.07064		EDA12	embryo sac development arrest 12	GO:0009561 megagametogenesis;GO:0009553 embryo sac development;GO:0048229 gametophyte development
AT2G35980	1.20951	1.33564	3.09298	0.00257083	0.0125855	-1.6376		YLS9	Late embryogenesis abundant (LEA) hydroxyproline-rich glycoprotein family	GO:0010150 leaf senescence;GO:0090693 plant organ senescence;GO:0048366 leaf development
AT2G36110	2.07993	-1.61889	2.79132	0.00629233	0.0264261	-2.42435		AT2G36110	Polynucleotidyl transferase, ribonuclease H-like superfamily protein
AT2G37870	2.35772	2.2031	7.07113	2.14714e-10	4.79296e-09	13.0554		AT2G37870	Bifunctional inhibitor/lipid-transfer protein/seed storage 2S albumin superfamily protein	GO:0009627 systemic acquired resistance;GO:0009814 defense response, incompatible interaction;GO:0006869 lipid transport
AT2G38530	1.38148	7.50208	22.3544	1.28752e-40	5.13883e-38	82.1027		LTP2	lipid transfer protein 2	GO:0006649 phospholipid transfer to membrane;GO:1901957 regulation of cutin biosynthetic process;GO:0010143 cutin biosynthetic process
AT2G38995	1.78391	2.86017	7.3685	5.11126e-11	1.23505e-09	14.7187		AT2G38995	O-acyltransferase (WSD1-like) family protein
AT2G39180	1.25699	2.95247	5.88611	5.33779e-08	8.52787e-07	8.13579		CCR2	CRINKLY4 related 2	GO:0006468 protein phosphorylation;GO:0016310 phosphorylation;GO:0006796 phosphate-containing compound metabolic process
AT2G40670	1.23006	1.97475	3.98398	0.000129051	0.000986802	0.938061		RR16	response regulator 16	GO:0009736 cytokinin-activated signaling pathway;GO:0071368 cellular response to cytokinin stimulus;GO:0009735 response to cytokinin
AT2G41070	1.03244	2.28132	3.39827	0.000975942	0.00562343	-0.879426		EEL	Basic-leucine zipper (bZIP) transcription factor family protein	GO:0009738 abscisic acid-activated signaling pathway;GO:0071215 cellular response to abscisic acid stimulus;GO:0009737 response to abscisic acid
AT2G41260	1.82901	1.93835	4.268	4.50128e-05	0.000393923	1.8331		M17	glycine-rich protein / late embryogenesis abundant protein (M17)	GO:0009793 embryo development ending in seed dormancy;GO:0048316 seed development;GO:0010154 fruit development
AT2G41330	1.34624	1.98568	4.76488	6.43705e-06	6.91669e-05	3.66933		AT2G41330	Glutaredoxin family protein	GO:0045454 cell redox homeostasis;GO:0019725 cellular homeostasis;GO:0042592 homeostatic process
AT2G41480	1.26021	1.34905	3.34411	0.0011641	0.00652592	-0.966123		AT2G41480	peroxidase superfamily protein	GO:0009808 lignin metabolic process;GO:0009664 plant-type cell wall organization;GO:0042744 hydrogen peroxide catabolic process
AT2G41640	1.02364	4.06636	7.10037	1.86592e-10	4.21265e-09	13.4735		AT2G41640	Glycosyltransferase family 61 protein
AT2G42005	2.41134	-0.0402163	3.66116	0.000403906	0.00261294	-0.324796		AT2G42005	Transmembrane amino acid transporter family protein	GO:0003333 amino acid transmembrane transport;GO:1905039 carboxylic acid transmembrane transport;GO:0006865 amino acid transport
AT2G42170	1.1202	4.42016	8.79743	4.34974e-14	1.5073e-12	21.6177		AT2G42170	Actin family protein	GO:0008150 biological_process
AT2G42530	1.24705	6.38225	17.1754	1.50496e-31	2.33592e-29	61.3197		COR15B	cold regulated 15b	GO:0010150 leaf senescence;GO:0009631 cold acclimation;GO:0090693 plant organ senescence
AT2G42540	2.15889	5.65195	21.1316	1.33237e-38	4.19434e-36	77.2094		COR15A	cold-regulated 15a	GO:0009667 plastid inner membrane organization;GO:0009819 drought recovery;GO:0010017 red or far-red light signaling pathway
AT2G42870	1.04333	4.29946	7.51817	2.46736e-11	6.1964e-10	15.4273		PAR1	phy rapidly regulated 1	GO:0009641 shade avoidance;GO:0009742 brassinosteroid mediated signaling pathway;GO:0071367 cellular response to brassinosteroid stimulus
AT2G43010	1.32971	5.45482	12.7157	1.37397e-22	9.78013e-21	40.8847		PIF4	phytochrome interacting factor 4	GO:0010161 red light signaling pathway;GO:0010244 response to low fluence blue light stimulus by blue low-fluence system;GO:0071491 cellular response to red light
AT2G43510	1.33455	4.48402	9.97363	1.1676e-16	5.25091e-15	27.4421		TI1	trypsin inhibitor protein 1	GO:0009405 pathogenesis;GO:0031640 killing of cells of other organism;GO:0044364 disruption of cells of other organism
AT2G44500	1.3809	5.03637	12.906	5.4387e-23	3.9987e-21	41.8009		AT2G44500	O-fucosyltransferase family protein	GO:0006004 fucose metabolic process;GO:0071555 cell wall organization;GO:0019318 hexose metabolic process
AT2G46310	1.0879	2.31148	4.22619	5.27087e-05	0.000452938	1.70383		CRF5	cytokinin response factor 5	GO:0048825 cotyledon development;GO:0009736 cytokinin-activated signaling pathway;GO:0071368 cellular response to cytokinin stimulus
AT2G46572	1.09404	1.70172	3.30421	0.00132394	0.00727419	-1.1231		AT2G46572	ncRNA	GO:0008150 biological_process
AT2G47440	2.10116	5.68977	22.0318	4.30626e-40	1.63134e-37	80.6769		AT2G47440	Tetratricopeptide repeat (TPR)-like superfamily protein
AT2G47770	1.67461	1.10326	3.36074	0.00110299	0.00622547	-0.928806		TSPO	TSPO(outer membrane tryptophan-rich sensory protein)-like protein	GO:0006778 porphyrin-containing compound metabolic process;GO:0009737 response to abscisic acid;GO:0033013 tetrapyrrole metabolic process
AT3G01516	1.23804	0.463026	2.52463	0.0131597	0.0483533	-2.92853		AT3G01516	transmembrane protein	GO:0008150 biological_process
AT3G01570	1.29065	2.27695	2.51942	0.0133438	0.0489364	-2.92896		AT3G01570	Oleosin family protein	GO:0010344 seed oilbody biogenesis;GO:0050826 response to freezing;GO:0048316 seed development
AT3G01600	2.427	1.83896	5.74554	9.99393e-08	1.52682e-06	7.16385		NAC044	NAC domain containing protein 44	GO:0006355 regulation of transcription, DNA-templated;GO:1903506 regulation of nucleic acid-templated transcription;GO:0006351 transcription, DNA-templated
AT3G02000	1.76654	0.469479	3.28796	0.00139475	0.00761084	-1.13814		ROXY1	Thioredoxin superfamily protein	GO:0048451 petal formation;GO:0048446 petal morphogenesis;GO:0048448 stamen morphogenesis
AT3G02480	1.89389	4.71705	12.9927	3.57002e-23	2.68665e-21	42.0966		AT3G02480	Late embryogenesis abundant protein (LEA) family protein	GO:0009414 response to water deprivation;GO:0009415 response to water;GO:0001101 response to acid chemical
AT3G02925	1.12826	1.13804	2.69281	0.00831429	0.0333213	-2.61182		AT3G02925	ncRNA
AT3G03170	1.46357	2.24213	5.10824	1.56687e-06	1.90435e-05	4.97488		AT3G03170	hypothetical protein
AT3G03341	3.16911	0.903783	5.19057	1.10805e-06	1.38745e-05	4.3593		AT3G03341	cold-regulated protein
AT3G03370	1.57211	1.80393	4.85802	4.41086e-06	4.91706e-05	4.00624		AT3G03370	hypothetical protein	GO:0008150 biological_process
AT3G03480	3.06167	-1.79329	3.09353	0.00256643	0.0125684	-2.11655		CHAT	acetyl CoA:(Z)-3-hexen-1-ol acetyltransferase	GO:0010597 green leaf volatile biosynthetic process;GO:0019372 lipoxygenase pathway;GO:0006690 icosanoid metabolic process
AT3G04755	1.81073	1.7454	4.76477	6.43981e-06	6.91669e-05	3.60731		AT3G04755	ncRNA
AT3G04910	1.09272	7.66361	21.8958	7.18945e-40	2.5918e-37	80.3455		WNK1	with no lysine (K) kinase 1	GO:0007623 circadian rhythm;GO:0048511 rhythmic process;GO:0006468 protein phosphorylation
AT3G05320	1.29459	1.90743	4.09984	8.4434e-05	0.00068302	1.32915		AT3G05320	O-fucosyltransferase family protein	GO:0006004 fucose metabolic process;GO:0009856 pollination;GO:0019318 hexose metabolic process
AT3G05490	1.17206	5.38441	12.6252	5.31104e-22	3.50168e-20	39.539		RALFL22	ralf-like 22	GO:0019722 calcium-mediated signaling;GO:0019932 second-messenger-mediated signaling;GO:0007267 cell-cell signaling
AT3G05640	1.51462	3.6627	8.55037	1.49817e-13	4.88129e-12	20.439		AT3G05640	Protein phosphatase 2C family protein	GO:1904526 regulation of microtubule binding;GO:0009414 response to water deprivation;GO:0009415 response to water
AT3G05650	2.20964	0.795545	4.47733	2.01422e-05	0.000193968	2.4022		RLP32	receptor like protein 32	GO:0007165 signal transduction;GO:0023052 signaling;GO:0007154 cell communication
AT3G05900	1.16329	5.9721	14.6905	1.10513e-26	1.15966e-24	50.1841		AT3G05900	neurofilament protein-like protein	GO:0008150 biological_process
AT3G05905	1.28754	5.96661	16.2866	7.57424e-30	1.01372e-27	57.4357		AT3G05905	ncRNA	GO:0008150 biological_process
AT3G06070	1.47758	5.72719	16.8442	6.40717e-31	9.48389e-29	59.8894		AT3G06070	hypothetical protein	GO:0008150 biological_process
AT3G06160	1.61533	1.44608	3.96056	0.000140477	0.00106182	0.869615		AT3G06160	AP2/B3-like transcriptional factor family protein
AT3G06435	1.20563	2.70803	4.81996	5.15013e-06	5.65376e-05	3.85626		AT3G06435	Expressed protein	GO:0071456 cellular response to hypoxia;GO:0036294 cellular response to decreased oxygen levels;GO:0071453 cellular response to oxygen levels
AT3G06600	1.6045	-0.200516	2.6	0.0108173	0.0412729	-2.75552		AT3G06600	transmembrane protein	GO:0008150 biological_process
AT3G06630	1.18842	2.10415	4.11476	7.9901e-05	0.000651539	1.36055		AT3G06630	protein kinase family protein	GO:0006468 protein phosphorylation;GO:0006355 regulation of transcription, DNA-templated;GO:0016310 phosphorylation
AT3G06770	1.58804	4.8754	14.2019	1.0936e-25	1.01431e-23	47.9241		AT3G06770	Pectin lyase-like superfamily protein	GO:0071555 cell wall organization;GO:0045229 external encapsulating structure organization;GO:0071554 cell wall organization or biogenesis
AT3G08405	1.84817	2.46085	5.87981	5.49062e-08	8.75328e-07	8.03624		AT3G08405	ncRNA
AT3G08770	1.08435	6.51082	15.1699	2.15791e-26	2.19234e-24	49.5385		LTP6	lipid transfer protein 6	GO:0009414 response to water deprivation;GO:0009415 response to water;GO:0006869 lipid transport
AT3G08835	1.50451	0.673525	3.11304	0.00241684	0.011973	-1.5636		AT3G08835	ncRNA
AT3G08940	1.28213	9.85211	39.7296	1.4648e-61	4.67712e-58	130.231		LHCB4.2	light harvesting complex photosystem II	GO:0009768 photosynthesis, light harvesting in photosystem I;GO:0009765 photosynthesis, light harvesting;GO:0010218 response to far red light
AT3G10150	2.16445	-0.151051	2.93944	0.00408648	0.0184832	-2.11769		PAP16	purple acid phosphatase 16
AT3G11000	1.13356	0.982254	2.82113	0.00577712	0.0246562	-2.3225		AT3G11000	DCD (Development and Cell Death) domain protein
AT3G11010	1.60321	2.34348	5.67106	1.3895e-07	2.0581e-06	7.22255		RLP34	receptor like protein 34	GO:0007165 signal transduction;GO:0023052 signaling;GO:0007154 cell communication
AT3G11402	1.2652	0.567958	2.84951	0.00532055	0.023042	-2.22147		AT3G11402	Cysteine/Histidine-rich C1 domain family protein
AT3G12900	2.12554	2.0937	8.74841	6.82079e-14	2.3275e-12	21.0207		AT3G12900	2-oxoglutarate (2OG) and Fe(II)-dependent oxygenase superfamily protein	GO:0106147 fraxetin biosynthesis;GO:0009805 coumarin biosynthetic process;GO:0009804 coumarin metabolic process
AT3G13065	1.09404	2.64214	4.42299	2.48722e-05	0.000233579	2.38679		SRF4	STRUBBELIG-receptor family 4	GO:0006468 protein phosphorylation;GO:0016310 phosphorylation;GO:0006796 phosphate-containing compound metabolic process
AT3G13520	1.18346	6.76033	19.2746	2.14141e-35	4.88394e-33	70.1133		AGP12	arabinogalactan protein 12	GO:0008150 biological_process
AT3G14450	1.65566	2.77323	6.50125	3.19033e-09	6.16842e-08	10.7946		CID9	CTC-interacting domain 9	GO:0008150 biological_process
AT3G15115	1.20804	2.57688	4.69794	8.42503e-06	8.84032e-05	3.40264		AT3G15115	serine/arginine repetitive matrix protein	GO:0008150 biological_process
AT3G15670	1.86168	2.36523	4.0484	0.000102031	0.000806972	1.09647		AT3G15670	Late embryogenesis abundant protein (LEA) family protein
AT3G15720	1.2319	2.55242	4.94452	3.09396e-06	3.54995e-05	4.33132		AT3G15720	Pectin lyase-like superfamily protein	GO:0071555 cell wall organization;GO:0045229 external encapsulating structure organization;GO:0071554 cell wall organization or biogenesis
AT3G16800	1.22191	3.90644	7.22912	1.00364e-10	2.34824e-09	14.1282		AT3G16800	Protein phosphatase 2C family protein	GO:0009819 drought recovery;GO:0009414 response to water deprivation;GO:0009415 response to water
AT3G17185	1.05003	4.01347	7.18041	1.27535e-10	2.93264e-09	13.8407		TAS3	ncRNA	GO:0016246 RNA interference;GO:0048366 leaf development;GO:0035194 posttranscriptional gene silencing by RNA
AT3G17520	1.6326	2.08175	3.74145	0.000305887	0.0020649	0.183455		AT3G17520	Late embryogenesis abundant protein (LEA) family protein
AT3G18280	1.1027	5.657	12.6291	2.09688e-22	1.451e-20	40.4258		AT3G18280	Bifunctional inhibitor/lipid-transfer protein/seed storage 2S albumin superfamily protein	GO:0006869 lipid transport;GO:0010876 lipid localization;GO:0071702 organic substance transport
AT3G19470	1.05458	1.36541	2.67644	0.00870088	0.0345976	-2.67118		AT3G19470	F-box and associated interaction domains-containing protein	GO:0008150 biological_process
AT3G19620	1.22097	2.28225	3.95737	0.000148161	0.00110865	0.813276		AT3G19620	Glycosyl hydrolase family protein	GO:0045493 xylan catabolic process;GO:0031222 arabinan catabolic process;GO:0031221 arabinan metabolic process
AT3G19680	2.1001	6.41859	25.2371	4.97036e-43	2.52483e-40	87.5065		AT3G19680	hypothetical protein (DUF1005)
AT3G19690	2.01598	2.79036	7.61015	1.57422e-11	4.03966e-10	15.7665		AT3G19690	CAP (Cysteine-rich secretory proteins, Antigen 5, and Pathogenesis-related 1 protein) superfamily protein	GO:0008150 biological_process
AT3G21370	1.20494	3.28068	4.25621	5.13704e-05	0.000443141	1.75665		BGLU19	beta glucosidase 19	GO:0019762 glucosinolate catabolic process;GO:0019759 glycosinolate catabolic process;GO:0016145 S-glycoside catabolic process
AT3G21380	1.91245	1.32564	3.59259	0.000510542	0.00320267	-0.317048		AT3G21380	Mannose-binding lectin superfamily protein
AT3G21500	2.16158	-0.778426	2.79679	0.00619452	0.0261184	-2.44037		DXPS1	1-deoxy-D-xylulose 5-phosphate synthase 1
AT3G21720	5.42764	4.64022	18.744	3.20125e-34	6.62511e-32	62.5756		ICL	isocitrate lyase	GO:0006097 glyoxylate cycle;GO:0046487 glyoxylate metabolic process;GO:0006099 tricarboxylic acid cycle
AT3G22415	1.55726	0.346808	2.81008	0.0059625	0.0252736	-2.29552		AT3G22415	hypothetical protein	GO:0008150 biological_process
AT3G23110	1.56733	0.28277	2.72665	0.0076017	0.0309088	-2.48343		RLP37	receptor like protein 37	GO:0007165 signal transduction;GO:0023052 signaling;GO:0007154 cell communication
AT3G23480	1.06026	2.67691	4.47362	2.0435e-05	0.000196449	2.55041		AT3G23480	Cyclopropane-fatty-acyl-phospholipid synthase
AT3G23730	1.29717	5.81003	16.3618	5.41624e-30	7.38161e-28	57.7683		XTH16	xyloglucan endotransglucosylase/hydrolase 16	GO:0010411 xyloglucan metabolic process;GO:0010410 hemicellulose metabolic process;GO:0010383 cell wall polysaccharide metabolic process
AT3G26460	1.32411	2.6069	4.94328	3.11419e-06	3.5695e-05	4.3346		AT3G26460	Polyketide cyclase/dehydrase and lipid transport superfamily protein	GO:0006952 defense response;GO:0006950 response to stress;GO:0050896 response to stimulus
AT3G27690	1.52247	6.60793	21.3945	4.84438e-39	1.5923e-36	78.4778		LHCB2.3	photosystem II light harvesting complex protein 2.3	GO:0009769 photosynthesis, light harvesting in photosystem II;GO:0009768 photosynthesis, light harvesting in photosystem I;GO:0009645 response to low light intensity stimulus
AT3G27900	2.73358	-1.42729	2.81445	0.00588803	0.0250387	-2.60943		AT3G27900	hypothetical protein (DUF1184)	GO:0008150 biological_process
AT3G27920	1.43078	0.309355	2.63832	0.00966862	0.0377473	-2.67049		MYB0	myb domain protein 0	GO:2000039 regulation of trichome morphogenesis;GO:0048629 trichome patterning;GO:0009740 gibberellic acid mediated signaling pathway
AT3G28007	1.13038	1.09589	2.74062	0.00726812	0.02978	-2.49799		SWEET4	Nodulin MtN3 family protein	GO:0051260 protein homooligomerization;GO:0008643 carbohydrate transport;GO:0051259 protein complex oligomerization
AT3G28180	1.40461	6.23885	19.7462	3.30881e-36	8.03861e-34	71.9947		CSLC04	Cellulose-synthase-like C4	GO:0071555 cell wall organization;GO:0045229 external encapsulating structure organization;GO:0071554 cell wall organization or biogenesis
AT3G28200	1.26643	5.47858	14.5513	2.11674e-26	2.17249e-24	49.5647		AT3G28200	Peroxidase superfamily protein	GO:0042744 hydrogen peroxide catabolic process;GO:0042743 hydrogen peroxide metabolic process;GO:0017001 antibiotic catabolic process
AT3G28770	1.8832	0.221245	3.28127	0.00142491	0.00774366	-1.18269		AT3G28770	transmembrane protein, putative (DUF1216)	GO:0008150 biological_process
AT3G28890	3.80905	-1.01272	4.07693	9.18772e-05	0.000734985	0.0101605		RLP43	receptor like protein 43	GO:0007165 signal transduction;GO:0023052 signaling;GO:0007154 cell communication
AT3G28899	2.4641	-1.13326	3.1258	0.00232345	0.0115942	-1.79048		AT3G28899	hypothetical protein
AT3G29370	2.05239	0.958797	3.93117	0.000156187	0.00115742	0.651636		P1R3	hypothetical protein	GO:0008150 biological_process
AT3G29644	1.58613	1.04475	4.04383	0.000103828	0.000820018	1.14437		AT3G29644	ncRNA	GO:0008150 biological_process
AT3G29680	1.32001	0.531583	2.53684	0.012737	0.0471019	-2.88976		AT3G29680	HXXXD-type acyl-transferase family protein
AT3G29970	3.13384	-1.49947	3.19092	0.00189689	0.00981195	-1.92827		AT3G29970	B12D protein	GO:0008150 biological_process
AT3G30350	1.52627	0.249847	2.66712	0.00892902	0.0353163	-2.60908		RGF4	root meristem growth factor-like protein	GO:2000012 regulation of auxin polar transport;GO:0009958 positive gravitropism;GO:0009926 auxin polar transport
AT3G32920	3.49591	-0.557452	4.40477	2.66854e-05	0.000249142	1.28463		AT3G32920	P-loop containing nucleoside triphosphate hydrolases superfamily protein	GO:0006310 DNA recombination;GO:0006281 DNA repair;GO:0006974 cellular response to DNA damage stimulus
AT3G41761	1.87145	-0.230095	2.64218	0.00956616	0.0374257	-2.70342		AT3G41761	ncRNA	GO:0008150 biological_process
AT3G41762	1.8903	1.29363	4.43566	2.36815e-05	0.000223714	2.38884		AT3G41762	hypothetical protein
AT3G44735	1.18847	3.05266	5.60795	1.95224e-07	2.8097e-06	6.89793		PSK3	PHYTOSULFOKINE 3 PRECURSOR	GO:0008283 cell proliferation;GO:0030154 cell differentiation;GO:0048869 cellular developmental process
AT3G45960	2.01915	0.0354538	3.44035	0.000849889	0.00497926	-0.78448		EXLA3	expansin-like A3	GO:0009828 plant-type cell wall loosening;GO:0009827 plant-type cell wall modification;GO:0009664 plant-type cell wall organization
AT3G45970	2.888	4.854	21.9364	6.1678e-40	2.29761e-37	79.6081		EXLA1	expansin-like A1	GO:0009828 plant-type cell wall loosening;GO:0009827 plant-type cell wall modification;GO:0009664 plant-type cell wall organization
AT3G47790	1.13914	2.62435	4.49661	1.86827e-05	0.000180945	2.66011		ABCA8	ABC2 homolog 7	GO:0006869 lipid transport;GO:0010876 lipid localization;GO:0055085 transmembrane transport
AT3G48260	1.66319	1.56303	4.23	5.19582e-05	0.000447349	1.74966		WNK3	with no lysine (K) kinase 3	GO:0006468 protein phosphorylation;GO:0016310 phosphorylation;GO:0035556 intracellular signal transduction
AT3G48580	1.88917	0.147233	3.32732	0.00122946	0.00685447	-1.05424		XTH11	xyloglucan endotransglucosylase/hydrolase 11	GO:0010411 xyloglucan metabolic process;GO:0010410 hemicellulose metabolic process;GO:0010383 cell wall polysaccharide metabolic process
AT3G48700	2.04778	0.352701	3.48568	0.000731351	0.00437421	-0.664835		CXE13	carboxyesterase 13	GO:0009056 catabolic process;GO:0008152 metabolic process;GO:0008150 biological_process
AT3G48790	2.64323	-1.66039	2.67763	0.00867209	0.0344955	-2.84424		AT3G48790	Pyridoxal phosphate (PLP)-dependent transferases superfamily protein
AT3G48900	1.52585	1.96956	4.58897	1.29972e-05	0.000130915	3.02304		AT3G48900	single-stranded DNA endonuclease family protein	GO:0090305 nucleic acid phosphodiester bond hydrolysis;GO:0006281 DNA repair;GO:0006974 cellular response to DNA damage stimulus
AT3G50140	1.58173	1.00731	3.75099	0.000295875	0.00200762	0.217614		AT3G50140	transmembrane protein, putative (DUF247)	GO:0008150 biological_process
AT3G51220	1.16459	1.01546	2.62075	0.0101465	0.0392496	-2.74838		AT3G51220	WEB family protein (DUF827)	GO:0009904 chloroplast accumulation movement;GO:0009903 chloroplast avoidance movement;GO:0009902 chloroplast relocation
AT3G51570	3.42331	-0.714999	3.6526	0.000415964	0.00268163	-0.932671		AT3G51570	Disease resistance protein (TIR-NBS-LRR class) family	GO:0007165 signal transduction;GO:0023052 signaling;GO:0007154 cell communication
AT3G51895	3.20287	0.623657	4.83032	5.46962e-06	5.9664e-05	3.003		SULTR3;1	sulfate transporter 3;1	GO:0008272 sulfate transport;GO:0072348 sulfur compound transport;GO:0015698 inorganic anion transport
AT3G51960	1.21026	1.94779	3.88532	0.000184092	0.00133289	0.62178		BZIP24	basic leucine zipper 24	GO:1901001 negative regulation of response to salt stress;GO:1901000 regulation of response to salt stress;GO:0042538 hyperosmotic salinity response
AT3G52550	1.3383	0.673913	2.71344	0.00784646	0.0317538	-2.51627		AT3G52550	transcription repressor OFP15-like protein	GO:0045892 negative regulation of transcription, DNA-templated;GO:1903507 negative regulation of nucleic acid-templated transcription;GO:1902679 negative regulation of RNA biosynthetic process
AT3G53310	1.03684	1.94711	3.30734	0.00131066	0.00722076	-1.13077		AT3G53310	AP2/B3-like transcriptional factor family protein
AT3G53830	2.21276	1.16053	4.76256	6.49772e-06	6.95599e-05	3.43651		AT3G53830	Regulator of chromosome condensation (RCC1) family protein	GO:0008150 biological_process
AT3G54000	1.30067	2.84242	5.88944	5.25854e-08	8.42536e-07	8.15692		AT3G54000	TIP41-like protein	GO:0008150 biological_process
AT3G54160	1.53558	0.596632	3.12613	0.00232107	0.0115851	-1.53047		AT3G54160	RNI-like superfamily protein	GO:0008150 biological_process
AT3G54490	1.53598	1.39412	3.91021	0.000168406	0.00123411	0.717118		RPB5E	RNA polymerase II fifth largest subunit, E
AT3G54500	1.54457	5.73391	16.5254	2.61655e-30	3.58789e-28	58.4806		AT3G54500	agglutinin-like protein	GO:0009649 entrainment of circadian clock;GO:0032922 circadian regulation of gene expression;GO:0042752 regulation of circadian rhythm
AT3G54810	1.48497	5.40267	15.6639	1.2515e-28	1.53694e-26	54.6533		BME3	Plant-specific GATA-type zinc finger transcription factor family protein	GO:0009845 seed germination;GO:0090351 seedling development;GO:0007623 circadian rhythm
AT3G55240	1.45186	1.94429	3.41064	0.000937545	0.00542878	-0.7686		AT3G55240	Plant protein 1589 of unknown function	GO:0032502 developmental process;GO:0008150 biological_process
AT3G56000	1.65367	1.81774	4.82769	4.99076e-06	5.4842e-05	3.87861		CSLA14	cellulose synthase like A14	GO:0071555 cell wall organization;GO:0045229 external encapsulating structure organization;GO:0071554 cell wall organization or biogenesis
AT3G56380	3.8042	-2.87819	3.90629	0.000170787	0.00124765	-0.489857		RR17	response regulator 17	GO:0009736 cytokinin-activated signaling pathway;GO:0071368 cellular response to cytokinin stimulus;GO:0009735 response to cytokinin
AT3G56650	1.17953	6.93791	19.6697	4.29992e-36	1.03341e-33	71.7078		PPD6	thylakoid lumenal protein (Mog1/PsbP/DUF1795-like photosystem II reaction center PsbP family protein)	GO:0015979 photosynthesis;GO:0044237 cellular metabolic process;GO:0008152 metabolic process
AT3G57260	2.47227	2.35969	5.65762	1.84639e-07	2.66594e-06	6.65106		BGL2	beta-1,3-glucanase 2	GO:0009627 systemic acquired resistance;GO:0009814 defense response, incompatible interaction;GO:0009409 response to cold
AT3G57680	1.73008	1.90016	4.90643	3.61832e-06	4.10208e-05	4.15788		AT3G57680	Peptidase S41 family protein
AT3G58120	1.29674	5.70558	15.1676	1.21124e-27	1.38124e-25	52.4029		BZIP61	Basic-leucine zipper (bZIP) transcription factor family protein	GO:0045893 positive regulation of transcription, DNA-templated;GO:1903508 positive regulation of nucleic acid-templated transcription;GO:1902680 positive regulation of RNA biosynthetic process
AT3G58480	2.94719	-0.577713	3.78187	0.000265547	0.001833	-0.243619		AT3G58480	calmodulin-binding family protein	GO:0008150 biological_process
AT3G58620	1.03547	4.58176	9.03654	1.3097e-14	4.75214e-13	22.7565		TTL4	tetratricopetide-repeat thioredoxin-like 4	GO:0045454 cell redox homeostasis;GO:0006970 response to osmotic stress;GO:0019725 cellular homeostasis
AT3G58850	1.60328	2.47648	6.09572	2.06996e-08	3.54256e-07	9.02718		PAR2	phy rapidly regulated 2	GO:0009641 shade avoidance;GO:0009742 brassinosteroid mediated signaling pathway;GO:0071367 cellular response to brassinosteroid stimulus
AT3G58940	1.10865	3.14936	5.67996	1.33603e-07	1.98415e-06	7.2383		AT3G58940	F-box/RNI-like superfamily protein	GO:0008150 biological_process
AT3G59190	2.23067	-0.330709	3.08326	0.0026486	0.0128845	-1.80628		AT3G59190	F-box/RNI-like superfamily protein	GO:0008150 biological_process
AT3G59350	1.00117	6.51739	15.5879	1.76792e-28	2.12445e-26	54.2327		AT3G59350	Protein kinase superfamily protein	GO:0006468 protein phosphorylation;GO:0016310 phosphorylation;GO:0006796 phosphate-containing compound metabolic process
AT3G59435	2.32584	-0.520662	3.15976	0.002091	0.0106474	-1.64368		AT3G59435	hypothetical protein
AT3G59480	1.05659	1.59411	3.17455	0.00199664	0.0102567	-1.47642		AT3G59480	pfkB-like carbohydrate kinase family protein	GO:0019252 starch biosynthetic process;GO:0005982 starch metabolic process;GO:0006000 fructose metabolic process
AT3G61390	1.35941	0.748859	2.96256	0.00381495	0.0174622	-1.94122		AT3G61390	RING/U-box superfamily protein	GO:0016567 protein ubiquitination;GO:0032446 protein modification by small protein conjugation;GO:0070647 protein modification by small protein conjugation or removal
AT3G61840	1.22944	0.473637	2.6618	0.00906157	0.0357331	-2.64347		AT3G61840	auxin response factor, putative (DUF688)	GO:0008150 biological_process
AT3G61930	1.41598	1.18361	3.77717	0.00026997	0.00185722	0.307292		AT3G61930	hypothetical protein
AT3G62460	1.16623	3.60479	6.644	1.63451e-09	3.29422e-08	11.4359		AT3G62460	Putative endonuclease or glycosyl hydrolase	GO:0010468 regulation of gene expression;GO:0060255 regulation of macromolecule metabolic process;GO:0019222 regulation of metabolic process
AT3G62570	1.51763	2.30508	5.24058	8.96522e-07	1.14635e-05	5.49009		AT3G62570	Tetratricopeptide repeat (TPR)-like superfamily protein
AT3G62720	1.25985	5.12257	12.8966	5.69353e-23	4.17233e-21	41.7484		XT1	xylosyltransferase 1	GO:0048767 root hair elongation;GO:0080147 root hair cell development;GO:0009969 xyloglucan biosynthetic process
AT4G00460	1.13986	1.70373	3.17285	0.00200729	0.0102972	-1.45072		ROPGEF3	RHO guanyl-nucleotide exchange factor 3
AT4G00690	1.24349	1.72255	3.75314	0.000293657	0.00199378	0.219639		ULP1B	UB-like protease 1B	GO:0016926 protein desumoylation;GO:0070646 protein modification by small protein removal;GO:0018205 peptidyl-lysine modification
AT4G00910	1.02123	2.60039	4.18944	6.05051e-05	0.000510899	1.5548		AT4G00910	aluminum activated malate transporter family protein
AT4G01390	1.38042	1.33024	3.27432	0.00145689	0.00789407	-1.14337		AT4G01390	TRAF-like family protein	GO:0008150 biological_process
AT4G01575	1.00337	1.42852	2.75535	0.00697134	0.0287856	-2.52116		AT4G01575	serine protease inhibitor, Kazal-type family protein
AT4G01950	1.65746	5.00633	14.8806	4.56424e-27	5.07538e-25	51.0512		GPAT3	glycerol-3-phosphate acyltransferase 3	GO:0016024 CDP-diacylglycerol biosynthetic process;GO:0046341 CDP-diacylglycerol metabolic process;GO:0010143 cutin biosynthetic process
AT4G02140	1.8493	-0.110713	3.31682	0.00127133	0.00705098	-1.08608		AT4G02140	hypothetical protein	GO:0008150 biological_process
AT4G02170	3.80544	-0.934342	4.3389	3.52915e-05	0.000317042	0.877366		AT4G02170	cotton fiber protein	GO:0008150 biological_process
AT4G02330	1.26711	4.13764	8.81978	3.88866e-14	1.35382e-12	21.7562		ATPMEPCRB	Plant invertase/pectin methylesterase inhibitor superfamily	GO:0045490 pectin catabolic process;GO:0045488 pectin metabolic process;GO:0042545 cell wall modification
AT4G02540	1.32536	5.09074	12.9527	4.33572e-23	3.21953e-21	42.0238		AT4G02540	Cysteine/Histidine-rich C1 domain family protein
AT4G03210	1.11272	7.83856	23.1879	6.00012e-42	2.73691e-39	85.1135		XTH9	xyloglucan endotransglucosylase/hydrolase 9	GO:0010411 xyloglucan metabolic process;GO:0010410 hemicellulose metabolic process;GO:0010383 cell wall polysaccharide metabolic process
AT4G03270	1.14101	2.61781	4.71462	7.88005e-06	8.30788e-05	3.44738		CYCD6;1	Cyclin D6;1	GO:0000079 regulation of cyclin-dependent protein serine/threonine kinase activity;GO:1904029 regulation of cyclin-dependent protein kinase activity;GO:0071900 regulation of protein serine/threonine kinase activity
AT4G03895	1.80705	0.407701	3.3098	0.00130037	0.00717819	-1.08941		AT4G03895	ncRNA
AT4G04065	3.08667	-1.25088	3.42976	0.000880092	0.00513467	-1.302		AT4G04065	ncRNA
AT4G04490	1.9723	-0.5507	2.60963	0.0104599	0.0402071	-2.78689		CRK36	cysteine-rich RLK (RECEPTOR-like protein kinase) 36	GO:0009737 response to abscisic acid;GO:0097305 response to alcohol;GO:0001101 response to acid chemical
AT4G04565	1.41212	2.28494	4.93493	3.35325e-06	3.81806e-05	4.27478		AT4G04565	ncRNA
AT4G05100	1.35748	0.780593	3.111	0.00243283	0.0120381	-1.57424		MYB74	myb domain protein 74	GO:0009737 response to abscisic acid;GO:0097305 response to alcohol;GO:0001101 response to acid chemical
AT4G05110	2.01379	-0.134857	2.51633	0.0134544	0.0492725	-2.977		ENT6	equilibrative nucleoside transporter 6	GO:1901642 nucleoside transmembrane transport;GO:0015858 nucleoside transport;GO:1901264 carbohydrate derivative transport
AT4G05380	3.07944	-1.24747	3.23385	0.0016569	0.00876944	-1.8179		AT4G05380	P-loop nucleoside triphosphate hydrolase superfamily protein
AT4G05650	2.14232	-0.758156	2.78487	0.00640929	0.0268517	-2.4646		AT4G05650	ncRNA
AT4G06060	1.42431	0.296394	2.69699	0.00821647	0.0329825	-2.54503		AT4G06060	ncRNA
AT4G06195	1.19397	2.60372	5.02238	2.48009e-06	2.91137e-05	4.52697		AT4G06195	ncRNA
AT4G08950	2.41895	6.66747	34.0842	9.62597e-57	1.79292e-53	118.671		EXO	Phosphate-responsive 1 family protein	GO:0009741 response to brassinosteroid;GO:0014070 response to organic cyclic compound;GO:0033993 response to lipid
AT4G10500	2.89128	-2.18631	2.82194	0.00585798	0.0249299	-2.62057		AT4G10500	2-oxoglutarate (2OG) and Fe(II)-dependent oxygenase superfamily protein	GO:0046244 salicylic acid catabolic process;GO:0009696 salicylic acid metabolic process;GO:0002229 defense response to oomycetes
AT4G11211	1.34421	4.79406	10.4428	1.51561e-15	6.13685e-14	25.0668		AT4G11211	hypothetical protein	GO:0008150 biological_process
AT4G11960	1.31355	5.203	12.2558	1.33293e-21	8.63548e-20	38.6374		PGRL1B	PGR5-like B	GO:0009773 photosynthetic electron transport in photosystem I;GO:0009767 photosynthetic electron transport chain;GO:0019684 photosynthesis, light reaction
AT4G13320	1.18664	1.466	3.26073	0.0015214	0.00817621	-1.20623		AT4G13320	hypothetical protein	GO:0008150 biological_process
AT4G13340	1.52503	7.91013	32.1575	1.42983e-51	1.77545e-48	107.314		LRX3	Leucine-rich repeat (LRR) family protein	GO:0071555 cell wall organization;GO:0045229 external encapsulating structure organization;GO:0071554 cell wall organization or biogenesis
AT4G13800	1.9171	0.50935	3.53015	0.000630336	0.00384905	-0.502406		AT4G13800	magnesium transporter NIPA (DUF803)	GO:0015693 magnesium ion transport;GO:0070838 divalent metal ion transport;GO:0072511 divalent inorganic cation transport
AT4G13820	2.93671	-1.22908	3.35611	0.00112011	0.00630776	-1.41011		AT4G13820	Leucine-rich repeat (LRR) family protein	GO:0007165 signal transduction;GO:0023052 signaling;GO:0007154 cell communication
AT4G14365	1.17883	2.32982	3.95121	0.000145306	0.0010928	0.827262		XBAT34	hypothetical protein	GO:0016567 protein ubiquitination;GO:0032446 protein modification by small protein conjugation;GO:0070647 protein modification by small protein conjugation or removal
AT4G14370	1.0287	1.38602	2.86075	0.0051496	0.0224539	-2.25919		AT4G14370	Disease resistance protein (TIR-NBS-LRR class) family	GO:0007165 signal transduction;GO:0023052 signaling;GO:0007154 cell communication
AT4G14550	1.28144	3.73121	7.66132	1.22536e-11	3.16625e-10	16.1684		IAA14	indole-3-acetic acid inducible 14	GO:0010102 lateral root morphogenesis;GO:0010101 post-embryonic root morphogenesis;GO:0048527 lateral root development
AT4G14630	1.76723	2.20608	4.7628	6.49131e-06	6.95529e-05	3.61297		GLP9	germin-like protein 9	GO:0006950 response to stress;GO:0050896 response to stimulus;GO:0008150 biological_process
AT4G15236	2.70514	0.459951	4.21514	5.86236e-05	0.000496889	1.23707		ABCG43	ABC-2 and Plant PDR ABC-type transporter family protein	GO:0055085 transmembrane transport;GO:0006810 transport;GO:0051234 establishment of localization
AT4G15430	1.17476	0.876751	2.57921	0.0113627	0.042936	-2.82901		AT4G15430	ERD (early-responsive to dehydration stress) family protein
AT4G15910	1.04339	6.10212	13.3951	5.11244e-24	4.02352e-22	44.0737		DI21	drought-induced 21	GO:0009631 cold acclimation;GO:0009414 response to water deprivation;GO:0009737 response to abscisic acid
AT4G16563	1.64107	5.08646	16.2476	9.0148e-30	1.19934e-27	57.2327		AT4G16563	Eukaryotic aspartyl protease family protein	GO:0030163 protein catabolic process;GO:1901565 organonitrogen compound catabolic process;GO:0009057 macromolecule catabolic process
AT4G17460	1.28629	5.92107	15.559	2.01626e-28	2.40991e-26	54.1777		HAT1	Homeobox-leucine zipper protein 4 (HB-4) / HD-ZIP protein	GO:0080127 fruit septum development;GO:1905328 plant septum development;GO:0010582 floral meristem determinacy
AT4G17470	1.98605	0.499656	2.82525	0.00812379	0.0326632	-2.47947		AT4G17470	alpha/beta-Hydrolases superfamily protein
AT4G18425	1.35545	0.982419	2.9482	0.00398152	0.0181023	-1.97421		AT4G18425	transmembrane protein, putative (DUF679)	GO:0009838 abscission;GO:0090693 plant organ senescence;GO:0099402 plant organ development
AT4G19230	1.25001	2.86168	5.49241	3.03826e-07	4.22243e-06	6.49824		CYP707A1	cytochrome P450, family 707, subfamily A, polypeptide 1	GO:0048838 release of seed from dormancy;GO:0046345 abscisic acid catabolic process;GO:0043290 apocarotenoid catabolic process
AT4G21020	1.93829	1.4331	3.10621	0.00246827	0.0121731	-1.64389		AT4G21020	Late embryogenesis abundant protein (LEA) family protein
AT4G21870	1.21082	4.84238	11.3063	1.44872e-19	7.93638e-18	33.9996		AT4G21870	HSP20-like chaperones superfamily protein	GO:0042542 response to hydrogen peroxide;GO:0009651 response to salt stress;GO:0009408 response to heat
AT4G22610	2.17435	0.21127	3.10374	0.00248713	0.0122472	-1.7269		AT4G22610	Bifunctional inhibitor/lipid-transfer protein/seed storage 2S albumin superfamily protein
AT4G22880	1.40173	1.75271	4.29722	4.02892e-05	0.000357626	2.00003		LDOX	leucoanthocyanidin dioxygenase	GO:0010023 proanthocyanidin biosynthetic process;GO:0009718 anthocyanin-containing compound biosynthetic process;GO:0046283 anthocyanin-containing compound metabolic process
AT4G23070	1.68185	0.669699	3.73599	0.000311767	0.00209762	0.155368		RBL7	RHOMBOID-like protein 7	GO:0006508 proteolysis;GO:0019538 protein metabolic process;GO:1901564 organonitrogen compound metabolic process
AT4G23140	2.23676	0.471109	3.79351	0.000254909	0.00176721	0.14695		CRK6	cysteine-rich RLK (RECEPTOR-like protein kinase) 6	GO:0000302 response to reactive oxygen species;GO:0042742 defense response to bacterium;GO:0098542 defense response to other organism
AT4G24015	1.16476	2.5371	4.69558	8.50503e-06	8.90797e-05	3.38735		AT4G24015	RING/U-box superfamily protein	GO:0006511 ubiquitin-dependent protein catabolic process;GO:0019941 modification-dependent protein catabolic process;GO:0051603 proteolysis involved in cellular protein catabolic process
AT4G25140	4.06325	2.10932	4.37726	3.26865e-05	0.000297829	0.814231		OLEO1	oleosin 1	GO:0010344 seed oilbody biogenesis;GO:0050826 response to freezing;GO:0009845 seed germination
AT4G25540	1.13038	1.40591	2.75741	0.00693071	0.0286469	-2.45848		MSH3	homolog of DNA mismatch repair protein MSH3	GO:0043111 replication fork arrest;GO:0000710 meiotic mismatch repair;GO:0051096 positive regulation of helicase activity
AT4G25810	3.34851	3.66293	15.4362	3.53167e-28	4.11127e-26	52.2031		XTR6	xyloglucan endotransglycosylase 6	GO:0010411 xyloglucan metabolic process;GO:0010410 hemicellulose metabolic process;GO:0010383 cell wall polysaccharide metabolic process
AT4G26460	3.70942	-1.56098	3.95869	0.00014143	0.00106722	-0.271387		AT4G26460	S-adenosyl-L-methionine-dependent methyltransferases superfamily protein
AT4G26795	1.23434	2.60425	4.98387	2.63003e-06	3.06645e-05	4.4812		AT4G26795	ncRNA	GO:0008150 biological_process
AT4G27140	4.90663	1.71908	4.40927	0.000106956	0.000842296	-0.175606		SESA1	seed storage albumin 1
AT4G27150	7.31767	2.91518	5.31766	0.00015042	0.0011218	-0.574344		SESA2	seed storage albumin 2
AT4G27160	5.24426	2.71301	5.77855	8.65092e-08	1.33919e-06	4.60154		SESA3	seed storage albumin 3
AT4G28085	1.41269	1.64043	4.13779	7.33582e-05	0.000605699	1.46158		AT4G28085	transmembrane protein	GO:0008150 biological_process
AT4G28430	1.06745	2.09982	3.61125	0.000479148	0.0030363	-0.253324		AT4G28430	Reticulon family protein	GO:0008150 biological_process
AT4G28520	6.93124	3.16282	7.98526	2.48769e-12	6.95029e-11	11.1558		CRU3	cruciferin 3	GO:0010431 seed maturation;GO:0009793 embryo development ending in seed dormancy;GO:0071215 cellular response to abscisic acid stimulus
AT4G28680	1.7182	1.05978	3.53324	0.000623832	0.00381276	-0.447568		TYRDC	L-tyrosine decarboxylase	GO:1901695 tyramine biosynthetic process;GO:1901162 primary amino compound biosynthetic process;GO:1901160 primary amino compound metabolic process
AT4G28940	1.36502	2.93191	5.81798	8.08475e-08	1.26189e-06	7.7589		AT4G28940	Phosphorylase superfamily protein
AT4G29610	1.12597	1.18249	2.70503	0.00803361	0.032388	-2.57605		AT4G29610	Cytidine/deoxycytidylate deaminase family protein	GO:0009972 cytidine deamination;GO:0006216 cytidine catabolic process;GO:0046133 pyrimidine ribonucleoside catabolic process
AT4G30280	1.20324	4.37678	9.34315	2.80058e-15	1.09817e-13	24.311		XTH18	xyloglucan endotransglucosylase/hydrolase 18	GO:0010411 xyloglucan metabolic process;GO:0010410 hemicellulose metabolic process;GO:0010383 cell wall polysaccharide metabolic process
AT4G30290	2.24149	4.91989	18.0811	3.07862e-33	5.50482e-31	64.873		XTH19	xyloglucan endotransglucosylase/hydrolase 19	GO:0010411 xyloglucan metabolic process;GO:0010410 hemicellulose metabolic process;GO:0010383 cell wall polysaccharide metabolic process
AT4G31000	1.46279	3.85033	9.35803	2.59831e-15	1.02606e-13	24.4026		AT4G31000	Calmodulin-binding protein
AT4G31640	3.0073	-1.54939	3.14481	0.00219054	0.0110521	-1.99412		AT4G31640	transcriptional factor B3 family protein
AT4G31760	3.13384	-1.65799	3.22737	0.00169118	0.0089192	-1.85907		AT4G31760	peroxidase superfamily protein	GO:0042744 hydrogen peroxide catabolic process;GO:0042743 hydrogen peroxide metabolic process;GO:0017001 antibiotic catabolic process
AT4G31800	1.79708	5.16186	18.0519	3.48403e-33	6.18028e-31	64.9992		WRKY18	WRKY DNA-binding protein 18	GO:0050691 regulation of defense response to virus by host;GO:0050688 regulation of defense response to virus;GO:0010200 response to chitin
AT4G31940	1.89351	4.92225	18.374	9.32613e-34	1.76651e-31	66.2772		CYP82C4	cytochrome P450, family 82, subfamily C, polypeptide 4	GO:0106146 sideretin biosynthesis;GO:0009805 coumarin biosynthetic process;GO:0009804 coumarin metabolic process
AT4G32510	1.97363	0.534574	3.38852	0.00100756	0.00576549	-0.92097		AT4G32510	HCO3- transporter family	GO:0046713 borate transport;GO:0015698 inorganic anion transport;GO:0015893 drug transport
AT4G32800	1.20956	2.68038	5.40805	4.37783e-07	5.92306e-06	6.14548		AT4G32800	Integrase-type DNA-binding superfamily protein	GO:0009873 ethylene-activated signaling pathway;GO:0071369 cellular response to ethylene stimulus;GO:0009723 response to ethylene
AT4G33070	1.23786	4.55982	9.30606	3.37553e-15	1.319e-13	24.1388		AT4G33070	Thiamine pyrophosphate dependent pyruvate decarboxylase family protein	GO:0034059 response to anoxia;GO:0071456 cellular response to hypoxia;GO:0036294 cellular response to decreased oxygen levels
AT4G33420	1.18338	3.88158	7.74647	8.06914e-12	2.13942e-10	16.5546		AT4G33420	Peroxidase superfamily protein	GO:0042744 hydrogen peroxide catabolic process;GO:0042743 hydrogen peroxide metabolic process;GO:0017001 antibiotic catabolic process
AT4G33550	1.63375	3.52339	8.4963	2.76227e-13	8.75738e-12	19.847		AT4G33550	Bifunctional inhibitor/lipid-transfer protein/seed storage 2S albumin superfamily protein
AT4G33560	1.20888	3.25158	5.77506	8.76576e-08	1.354e-06	7.66193		AT4G33560	Wound-responsive family protein	GO:0071456 cellular response to hypoxia;GO:0036294 cellular response to decreased oxygen levels;GO:0071453 cellular response to oxygen levels
AT4G34770	1.35866	1.45593	3.67464	0.000385595	0.00251487	-0.0052905		AT4G34770	SAUR-like auxin-responsive protein family	GO:0009733 response to auxin;GO:0009725 response to hormone;GO:0009719 response to endogenous stimulus
AT4G35320	2.07739	3.70208	11.9203	6.84824e-21	4.07088e-19	36.8129		AT4G35320	hypothetical protein	GO:0008150 biological_process
AT4G35900	1.04061	1.41802	2.8849	0.00479902	0.0211647	-2.19615		FD	Basic-leucine zipper (bZIP) transcription factor family protein	GO:0009911 positive regulation of flower development;GO:2000028 regulation of photoperiodism, flowering;GO:0009909 regulation of flower development
AT4G36010	1.02686	2.92872	4.71715	7.80074e-06	8.23592e-05	3.41615		AT4G36010	Pathogenesis-related thaumatin superfamily protein	GO:0006952 defense response;GO:0006950 response to stress;GO:0050896 response to stimulus
AT4G36280	1.04422	2.42457	3.82113	0.000231256	0.0016262	0.370543		CRH1	Histidine kinase-, DNA gyrase B-, and HSP90-like ATPase family protein	GO:1901672 positive regulation of systemic acquired resistance;GO:0010112 regulation of systemic acquired resistance;GO:1900426 positive regulation of defense response to bacterium
AT4G36880	1.33315	1.78194	3.47024	0.000769854	0.0045739	-0.605134		CP1	cysteine proteinase1	GO:0010114 response to red light;GO:0009845 seed germination;GO:0009739 response to gibberellin
AT4G36930	1.45474	3.32301	7.07683	2.09848e-10	4.69971e-09	13.4333		SPT	basic helix-loop-helix (bHLH) DNA-binding superfamily protein	GO:0010187 negative regulation of seed germination;GO:0048440 carpel development;GO:0048467 gynoecium development
AT4G37225	2.4833	-0.765806	3.15714	0.00210813	0.0107151	-1.72081		AT4G37225	ncRNA	GO:0008150 biological_process
AT4G37770	3.89446	-1.8277	4.01377	0.0001158	0.000898076	-0.239557		ACS8	1-amino-cyclopropane-1-carboxylate synthase 8	GO:0042218 1-aminocyclopropane-1-carboxylate biosynthetic process;GO:0018871 1-aminocyclopropane-1-carboxylate metabolic process;GO:0009835 fruit ripening
AT4G38400	2.2269	3.07174	9.74056	3.78028e-16	1.63429e-14	25.9799		EXLA2	expansin-like A2	GO:0009828 plant-type cell wall loosening;GO:0009827 plant-type cell wall modification;GO:0009664 plant-type cell wall organization
AT4G38410	1.14417	0.901591	2.74987	0.00708047	0.0291823	-2.47169		AT4G38410	Dehydrin family protein	GO:0009631 cold acclimation;GO:0009414 response to water deprivation;GO:0009737 response to abscisic acid
AT4G38530	1.21068	1.80296	3.71995	0.000329654	0.00219854	0.112318		PLC1	phospholipase C1	GO:0051209 release of sequestered calcium ion into cytosol;GO:0097553 calcium ion transmembrane import into cytosol;GO:0051283 negative regulation of sequestering of calcium ion
AT4G39675	1.02548	3.88531	7.00701	2.91938e-10	6.41604e-09	13.0431		AT4G39675	hypothetical protein	GO:0008150 biological_process
AT5G01100	1.33384	1.18036	3.30649	0.00131425	0.0072352	-1.05957		FRB1	O-fucosyltransferase family protein	GO:0080157 regulation of plant-type cell wall organization or biogenesis;GO:0006004 fucose metabolic process;GO:1903338 regulation of cell wall organization or biogenesis
AT5G01740	1.56737	3.3598	8.34314	4.21264e-13	1.30411e-11	19.4273		AT5G01740	Nuclear transport factor 2 (NTF2) family protein	GO:0008150 biological_process
AT5G01775	1.77786	-0.686181	2.53385	0.0128394	0.0474414	-2.90783		AT5G01775	ncRNA
AT5G02070	1.18417	1.79098	3.72384	0.000325227	0.00217119	0.118588		AT5G02070	Protein kinase family protein	GO:0006468 protein phosphorylation;GO:0016310 phosphorylation;GO:0007166 cell surface receptor signaling pathway
AT5G02580	1.49644	1.36119	3.82619	0.000227153	0.00160161	0.456139		AT5G02580	argininosuccinate lyase	GO:0008150 biological_process
AT5G02760	1.00833	5.0037	9.28204	3.80956e-15	1.47826e-13	23.954		AT5G02760	Protein phosphatase 2C family protein	GO:1900056 negative regulation of leaf senescence;GO:1905622 negative regulation of leaf development;GO:1900055 regulation of leaf senescence
AT5G02780	1.34459	3.16938	7.39754	4.43898e-11	1.08314e-09	14.9295		GSTL1	glutathione transferase lambda 1	GO:0010731 protein glutathionylation;GO:0006464 cellular protein modification process;GO:0036211 protein modification process
AT5G03120	2.0787	4.05649	13.8586	5.56392e-25	4.85778e-23	46.1111		AT5G03120	transmembrane protein	GO:0008150 biological_process
AT5G03355	1.48799	3.04807	7.05866	2.27944e-10	5.06943e-09	13.3501		AT5G03355	cysteine/histidine-rich C1 domain protein	GO:0008150 biological_process
AT5G03620	2.43187	-1.2084	2.62325	0.0100774	0.0390337	-2.88081		AT5G03620	Subtilisin-like serine endopeptidase family protein	GO:0006508 proteolysis;GO:0019538 protein metabolic process;GO:1901564 organonitrogen compound metabolic process
AT5G03860	2.42621	3.51459	8.99063	1.64951e-14	5.95607e-13	22.1801		MLS	malate synthase	GO:0006097 glyoxylate cycle;GO:0046487 glyoxylate metabolic process;GO:0006099 tricarboxylic acid cycle
AT5G04190	1.05434	1.39719	2.56999	0.0116499	0.0438508	-2.88703		PKS4	phytochrome kinase substrate 4	GO:0009585 red, far-red light phototransduction;GO:0009638 phototropism;GO:0010017 red or far-red light signaling pathway
AT5G04370	2.50877	-0.145703	3.20265	0.00182831	0.00951886	-1.62314		NAMT1	S-adenosyl-L-methionine-dependent methyltransferases superfamily protein	GO:1901847 nicotinate metabolic process;GO:0009820 alkaloid metabolic process;GO:0006767 water-soluble vitamin metabolic process
AT5G05340	1.84534	1.59818	4.34423	3.36756e-05	0.000305472	2.08448		PRX52	Peroxidase superfamily protein	GO:1901430 positive regulation of syringal lignin biosynthetic process;GO:1901428 regulation of syringal lignin biosynthetic process;GO:1901066 syringal lignin biosynthetic process
AT5G06250	2.38385	-0.694299	3.00073	0.00340291	0.0158985	-2.05577		DPA4	AP2/B3-like transcriptional factor family protein	GO:0010358 leaf shaping;GO:0009965 leaf morphogenesis;GO:0010073 meristem maintenance
AT5G06980	1.00099	1.94191	3.02379	0.0031742	0.0149866	-1.88282		AT5G06980	hypothetical protein	GO:0080167 response to karrikin;GO:0007623 circadian rhythm;GO:0048511 rhythmic process
AT5G07760	2.80791	-2.10379	2.69124	0.00834944	0.0333963	-2.89385		AT5G07760	formin homology 2 domain-containing protein / FH2 domain-containing protein
AT5G08150	1.43877	1.81007	4.65379	1.005e-05	0.000103658	3.26183		SOB5	suppressor of phytochrome b 5	GO:0009690 cytokinin metabolic process;GO:0034754 cellular hormone metabolic process;GO:0009308 amine metabolic process
AT5G08330	1.10704	5.51359	12.1646	2.04951e-21	1.30509e-19	38.1783		TCP11	TCP family transcription factor	GO:0042753 positive regulation of circadian rhythm;GO:0043433 negative regulation of DNA-binding transcription factor activity;GO:0042752 regulation of circadian rhythm
AT5G08480	1.65206	-0.00312958	2.70135	0.00811841	0.0326475	-2.54053		AT5G08480	VQ motif-containing protein	GO:0008150 biological_process
AT5G08825	2.68932	2.2869	8.10004	1.40956e-12	4.07568e-11	17.6228		AT5G08825	ncRNA
AT5G08855	1.41827	0.00847836	2.51479	0.0135096	0.0494437	-2.92612		AT5G08855	ncRNA
AT5G09230	1.09561	4.67905	9.18418	6.23389e-15	2.35759e-13	23.5001		SRT2	sirtuin 2	GO:0043970 histone H3-K9 acetylation;GO:0043966 histone H3 acetylation;GO:0009873 ethylene-activated signaling pathway
AT5G09570	1.80752	0.636327	3.09496	0.00255523	0.01252	-1.65212		AT5G09570	Cox19-like CHCH family protein	GO:0007005 mitochondrion organization;GO:0009628 response to abiotic stimulus;GO:0006996 organelle organization
AT5G09730	1.29692	3.38384	7.08313	2.02695e-10	4.55321e-09	13.4619		BXL3	beta-xylosidase 3	GO:0045493 xylan catabolic process;GO:0031222 arabinan catabolic process;GO:0031221 arabinan metabolic process
AT5G10040	4.5019	-1.11356	4.82869	4.97061e-06	5.46743e-05	1.80422		AT5G10040	transmembrane protein	GO:0009061 anaerobic respiration;GO:0045333 cellular respiration;GO:0015980 energy derivation by oxidation of organic compounds
AT5G10336	3.25453	-1.94241	3.38955	0.00100417	0.00574757	-1.53119		AT5G10336	hypothetical protein	GO:0008150 biological_process
AT5G10760	2.52321	1.97622	5.66367	1.70469e-07	2.47573e-06	6.67415		AT5G10760	Eukaryotic aspartyl protease family protein	GO:0009627 systemic acquired resistance;GO:0009814 defense response, incompatible interaction;GO:0098542 defense response to other organism
AT5G11160	1.087	2.91977	5.07911	1.77004e-06	2.13273e-05	4.81342		APT5	adenine phosphoribosyltransferase 5	GO:0044209 AMP salvage;GO:0006168 adenine salvage;GO:0006166 purine ribonucleoside salvage
AT5G11210	1.93933	-0.0145819	3.08574	0.00262857	0.0128054	-1.7042		GLR2.5	glutamate receptor 2.5	GO:0006874 cellular calcium ion homeostasis;GO:0055074 calcium ion homeostasis;GO:0072503 cellular divalent inorganic cation homeostasis
AT5G13170	1.82914	0.983924	3.51786	0.000656851	0.00399056	-0.518106		SAG29	senescence-associated gene 29	GO:0015770 sucrose transport;GO:0015766 disaccharide transport;GO:0010431 seed maturation
AT5G13210	1.02329	2.60791	4.0881	8.82397e-05	0.000708676	1.20703		AT5G13210	Uncharacterized conserved protein UCP015417, vWA
AT5G13400	1.08385	4.38353	8.28831	9.48806e-13	2.80142e-11	18.6091		AT5G13400	Major facilitator superfamily protein
AT5G14070	1.01697	1.46423	2.94448	0.0040258	0.0182665	-2.06695		ROXY2	Thioredoxin superfamily protein	GO:0048653 anther development;GO:0048443 stamen development;GO:0048466 androecium development
AT5G14130	1.05006	2.07845	3.50043	0.000696259	0.00419124	-0.582144		AT5G14130	Peroxidase superfamily protein	GO:0042744 hydrogen peroxide catabolic process;GO:0042743 hydrogen peroxide metabolic process;GO:0017001 antibiotic catabolic process
AT5G14490	3.53888	-1.7088	3.56994	0.000551264	0.00342353	-1.23403		NAC085	NAC domain containing protein 85	GO:0006355 regulation of transcription, DNA-templated;GO:1903506 regulation of nucleic acid-templated transcription;GO:0006351 transcription, DNA-templated
AT5G15430	2.36047	-1.39906	2.63512	0.00985604	0.0383384	-2.82639		AT5G15430	Plant calmodulin-binding protein-like protein	GO:0008150 biological_process
AT5G15500	1.82964	0.0887286	2.67561	0.00873933	0.0347011	-2.61795		AT5G15500	Ankyrin repeat family protein	GO:0008150 biological_process
AT5G15960	2.0796	5.14974	18.3256	1.09641e-33	2.04215e-31	66.0203		KIN1	stress-responsive protein (KIN1) / stress-induced protein (KIN1)	GO:0010017 red or far-red light signaling pathway;GO:0071489 cellular response to red or far red light;GO:0009631 cold acclimation
AT5G15970	1.42525	7.94919	28.6233	7.01465e-50	7.46592e-47	103.366		KIN2	stress-responsive protein (KIN2) / stress-induced protein (KIN2) / cold-responsive protein (COR6.6) / cold-regulated protein (COR6.6)	GO:0009414 response to water deprivation;GO:0009737 response to abscisic acid;GO:0009415 response to water
AT5G16080	1.05483	1.2909	2.77424	0.00660672	0.0275549	-2.45606		CXE17	carboxyesterase 17	GO:0009056 catabolic process;GO:0008152 metabolic process;GO:0008150 biological_process
AT5G16490	1.04533	1.08931	2.58213	0.0112731	0.042648	-2.86547		RIC4	ROP-interactive CRIB motif-containing protein 4	GO:0010215 cellulose microfibril organization;GO:0071668 plant-type cell wall assembly;GO:0009860 pollen tube growth
AT5G16570	1.18752	1.01847	2.55879	0.0120074	0.044947	-2.8719		GLN1;4	glutamine synthetase 1;4	GO:0006542 glutamine biosynthetic process;GO:0042128 nitrate assimilation;GO:0009084 glutamine family amino acid biosynthetic process
AT5G16890	1.71896	4.45471	12.1668	2.02757e-21	1.29481e-19	38.1799		AT5G16890	Exostosin family protein	GO:0006486 protein glycosylation;GO:0043413 macromolecule glycosylation;GO:0009101 glycoprotein biosynthetic process
AT5G17450	1.0811	2.23505	3.8215	0.000230954	0.00162482	0.384035		HIPP21	Heavy metal transport/detoxification superfamily protein	GO:0071585 detoxification of cadmium ion;GO:0055073 cadmium ion homeostasis;GO:1990170 stress response to cadmium ion
AT5G19740	1.03667	4.34906	7.67035	1.17234e-11	3.0398e-10	16.1508		AT5G19740	Peptidase M28 family protein	GO:0010073 meristem maintenance;GO:0048507 meristem development;GO:0040008 regulation of growth
AT5G21482	1.01867	3.75625	6.57311	2.27985e-09	4.50918e-08	11.0642		CKX7	cytokinin oxidase 7	GO:0009823 cytokinin catabolic process;GO:0009690 cytokinin metabolic process;GO:0042447 hormone catabolic process
AT5G21950	1.11147	2.92082	5.40854	4.36859e-07	5.91413e-06	6.1238		AT5G21950	alpha/beta-Hydrolases superfamily protein	GO:0008150 biological_process
AT5G22460	1.95802	2.27516	6.37838	5.64959e-09	1.05228e-07	10.139		AT5G22460	alpha/beta-Hydrolases superfamily protein
AT5G22500	1.41151	4.56487	11.1259	3.56914e-19	1.89038e-17	33.1312		FAR1	fatty acid reductase 1	GO:0010345 suberin biosynthetic process;GO:0035336 long-chain fatty-acyl-CoA metabolic process;GO:0035337 fatty-acyl-CoA metabolic process
AT5G22505	1.64542	3.15802	7.73162	8.67997e-12	2.28781e-10	16.4762		AT5G22505	hypothetical protein
AT5G22570	2.78798	-1.46186	2.82237	0.00575516	0.0245707	-2.61808		WRKY38	WRKY DNA-binding protein 38	GO:0009863 salicylic acid mediated signaling pathway;GO:0071446 cellular response to salicylic acid stimulus;GO:0009751 response to salicylic acid
AT5G22810	2.20821	-0.542834	2.60998	0.0104501	0.0401876	-2.85281		AT5G22810	GDSL-like lipase/acylhydrolase superfamily protein	GO:0016042 lipid catabolic process;GO:0006629 lipid metabolic process;GO:1901575 organic substance catabolic process
AT5G23210	1.05196	6.27634	15.4766	2.93674e-28	3.45469e-26	53.7481		SCPL34	serine carboxypeptidase-like 34
AT5G23780	1.84506	0.801356	3.74579	0.000324639	0.00216856	0.116944		DUF9	agenet domain protein (DOMAIN OF UNKNOWN FUNCTION 724 9)	GO:0040008 regulation of growth;GO:0040007 growth;GO:0050789 regulation of biological process
AT5G23870	1.0575	4.04223	7.87284	5.70983e-12	1.54131e-10	16.8521		AT5G23870	Pectinacetylesterase family protein	GO:0071555 cell wall organization;GO:0045229 external encapsulating structure organization;GO:0071554 cell wall organization or biogenesis
AT5G24010	1.09419	3.33939	6.03864	2.68279e-08	4.53236e-07	8.74838		AT5G24010	Protein kinase superfamily protein	GO:0046777 protein autophosphorylation;GO:0006468 protein phosphorylation;GO:0016310 phosphorylation
AT5G24030	2.52634	5.44184	26.1753	1.84424e-46	1.38262e-43	94.9487		SLAH3	SLAC1 homologue 3	GO:0006821 chloride transport;GO:0009414 response to water deprivation;GO:0009415 response to water
AT5G24240	1.20489	0.931518	2.75524	0.00711453	0.0292957	-2.47138		AT5G24240	phosphatidylinositol 4-kinase gamma-like protein	GO:0009909 regulation of flower development;GO:1902074 response to salt;GO:0048831 regulation of shoot system development
AT5G24770	2.32312	2.34077	6.32888	7.10364e-09	1.29823e-07	9.72339		VSP2	vegetative storage protein 2	GO:0002213 defense response to insect;GO:0009625 response to insect;GO:0042538 hyperosmotic salinity response
AT5G25140	1.07945	1.013	2.58512	0.011182	0.0423967	-2.84789		CYP71B13	cytochrome P450, family 71, subfamily B, polypeptide 13	GO:0055114 oxidation-reduction process;GO:0008152 metabolic process;GO:0008150 biological_process
AT5G25190	1.03478	4.94777	9.52247	1.13483e-15	4.66259e-14	25.1501		ESE3	Integrase-type DNA-binding superfamily protein	GO:0009873 ethylene-activated signaling pathway;GO:0071369 cellular response to ethylene stimulus;GO:0009723 response to ethylene
AT5G25230	1.77446	0.312083	3.08785	0.00261163	0.012734	-1.65963		AT5G25230	Ribosomal protein S5/Elongation factor G/III/V family protein	GO:0000398 mRNA splicing, via spliceosome;GO:0000377 RNA splicing, via transesterification reactions with bulged adenosine as nucleophile;GO:0000375 RNA splicing, via transesterification reactions
AT5G25240	1.29974	3.91096	8.12064	1.2727e-12	3.70391e-11	18.3625		AT5G25240	stress induced protein	GO:0008150 biological_process
AT5G27060	2.5228	-1.57371	2.53216	0.0128974	0.0476042	-3.08306		RLP53	receptor like protein 53	GO:0007165 signal transduction;GO:0023052 signaling;GO:0007154 cell communication
AT5G27889	1.09331	1.00869	2.57755	0.0114137	0.0430999	-2.85709		AT5G27889	hypothetical protein	GO:0008150 biological_process
AT5G35750	1.02559	5.5004	11.6788	2.26704e-20	1.31271e-18	35.7763		HK2	histidine kinase 2	GO:0010271 regulation of chlorophyll catabolic process;GO:0034757 negative regulation of iron ion transport;GO:1901404 regulation of tetrapyrrole catabolic process
AT5G36907	1.75935	-0.239429	2.7432	0.00721542	0.0296183	-2.46337		AT5G36907	transmembrane protein	GO:0008150 biological_process
AT5G37420	2.5316	-1.44674	2.64041	0.00961294	0.0375693	-2.88441		AT5G37420	hypothetical protein (DUF577)	GO:0006355 regulation of transcription, DNA-templated;GO:1903506 regulation of nucleic acid-templated transcription;GO:0006351 transcription, DNA-templated
AT5G39890	1.29084	2.47817	4.24382	4.93208e-05	0.000427606	1.8107		AT5G39890	2-aminoethanethiol dioxygenase, putative (DUF1637)	GO:0070483 detection of hypoxia;GO:0018171 peptidyl-cysteine oxidation;GO:0003032 detection of oxygen
AT5G40380	1.03449	3.37028	5.63825	1.60914e-07	2.34459e-06	7.02549		CRK42	cysteine-rich RLK (RECEPTOR-like protein kinase) 42	GO:0006468 protein phosphorylation;GO:0016310 phosphorylation;GO:0006796 phosphate-containing compound metabolic process
AT5G40420	3.1249	2.3334	4.8133	5.29134e-06	5.78604e-05	3.00261		OLEO2	oleosin 2	GO:0010344 seed oilbody biogenesis;GO:0050826 response to freezing;GO:0009845 seed germination
AT5G40980	1.00089	2.31114	3.70636	0.000345571	0.00229127	0.00225499		AT5G40980	AT.I.24-6 protein, putative (DUF 3339)	GO:0008150 biological_process
AT5G41750	1.73323	2.57842	6.56343	2.38555e-09	4.70255e-08	11.0553		AT5G41750	Disease resistance protein (TIR-NBS-LRR class) family	GO:0007165 signal transduction;GO:0023052 signaling;GO:0007154 cell communication
AT5G42040	1.96393	-0.518047	2.78127	0.00651338	0.0272113	-2.41567		RPN12b	regulatory particle non-ATPase 12B	GO:0043161 proteasome-mediated ubiquitin-dependent protein catabolic process;GO:0006511 ubiquitin-dependent protein catabolic process;GO:0010498 proteasomal protein catabolic process
AT5G42800	1.61503	1.857	5.36339	5.30573e-07	7.07991e-06	5.96651		DFR	dihydroflavonol 4-reductase	GO:0009718 anthocyanin-containing compound biosynthetic process;GO:0046283 anthocyanin-containing compound metabolic process;GO:0009813 flavonoid biosynthetic process
AT5G43570	1.22223	0.847506	2.9727	0.0037012	0.0170252	-1.93434		AT5G43570	Serine protease inhibitor, potato inhibitor I-type family protein	GO:0006952 defense response;GO:0006950 response to stress;GO:0050896 response to stimulus
AT5G44050	1.64086	0.60057	3.18351	0.00194149	0.0100079	-1.39461		AT5G44050	MATE efflux family protein	GO:0055085 transmembrane transport;GO:0006810 transport;GO:0051234 establishment of localization
AT5G44120	6.012	4.05886	8.00346	2.27368e-12	6.36587e-11	12.7229		CRA1	RmlC-like cupins superfamily protein	GO:0010431 seed maturation;GO:0071215 cellular response to abscisic acid stimulus;GO:0048316 seed development
AT5G44567	2.56508	-1.79356	2.54348	0.0125121	0.0464701	-3.08321		AT5G44567	hypothetical protein	GO:0008150 biological_process
AT5G44680	1.30999	6.22464	17.4609	1.30569e-31	2.0408e-29	61.4848		AT5G44680	DNA glycosylase superfamily protein	GO:0006284 base-excision repair;GO:0006281 DNA repair;GO:0006974 cellular response to DNA damage stimulus
AT5G45240	2.78213	0.21306	3.96178	0.000152365	0.00113366	0.387311		AT5G45240	Disease resistance protein (TIR-NBS-LRR class)
AT5G45340	1.40684	2.85909	5.89831	5.05334e-08	8.1082e-07	8.19823		CYP707A3	cytochrome P450, family 707, subfamily A, polypeptide 3	GO:0046345 abscisic acid catabolic process;GO:0043290 apocarotenoid catabolic process;GO:0016107 sesquiterpenoid catabolic process
AT5G45460	1.0998	2.19388	4.02614	0.000110687	0.000866538	1.04614		AT5G45460	transmembrane protein	GO:0008150 biological_process
AT5G45670	1.00066	5.2217	9.90104	1.68344e-16	7.51031e-15	26.9972		AT5G45670	GDSL-like Lipase/Acylhydrolase superfamily protein	GO:0016042 lipid catabolic process;GO:0006629 lipid metabolic process;GO:1901575 organic substance catabolic process
AT5G45730	1.25366	0.562325	2.57241	0.0115738	0.0436086	-2.82641		AT5G45730	Cysteine/Histidine-rich C1 domain family protein
AT5G47500	1.08499	7.09968	19.1683	3.30994e-35	7.32479e-33	69.6535		PME5	Pectin lyase-like superfamily protein	GO:0045490 pectin catabolic process;GO:0045488 pectin metabolic process;GO:0042545 cell wall modification
AT5G49170	1.13189	2.04572	3.83471	0.000220401	0.0015609	0.441705		AT5G49170	hypothetical protein	GO:0008150 biological_process
AT5G49360	1.01244	8.81226	26.1285	2.15545e-46	1.55408e-43	95.2716		BXL1	beta-xylosidase 1	GO:0045493 xylan catabolic process;GO:0031222 arabinan catabolic process;GO:0031221 arabinan metabolic process
AT5G49520	1.05833	1.91342	3.46435	0.000785045	0.00465179	-0.682872		WRKY48	WRKY DNA-binding protein 48	GO:0010200 response to chitin;GO:0042742 defense response to bacterium;GO:0098542 defense response to other organism
AT5G50800	1.76216	-0.018297	2.74339	0.00721149	0.0296076	-2.4681		SWEET13	Nodulin MtN3 family protein	GO:0009901 anther dehiscence;GO:1905200 gibberellic acid transmembrane transport;GO:0048653 anther development
AT5G50950	1.45276	4.94505	12.3675	7.55614e-22	4.95271e-20	39.2001		FUM2	FUMARASE 2	GO:0006106 fumarate metabolic process;GO:0042128 nitrate assimilation;GO:0006108 malate metabolic process
AT5G51210	2.09803	0.85657	2.59436	0.0109045	0.041542	-2.84949		OLEO3	oleosin3	GO:0019915 lipid storage;GO:0051235 maintenance of location;GO:0010876 lipid localization
AT5G51530	3.73856	-0.527357	4.80903	5.38387e-06	5.87572e-05	2.42293		AT5G51530	Ubiquitin carboxyl-terminal hydrolase-related protein
AT5G51550	1.31485	6.85933	21.8868	7.4384e-40	2.63898e-37	80.354		EXL3	EXORDIUM like 3	GO:0080167 response to karrikin;GO:0009628 response to abiotic stimulus;GO:0050896 response to stimulus
AT5G51810	1.45909	1.45334	3.21608	0.00175259	0.00918024	-1.29598		GA20OX2	gibberellin 20 oxidase 2	GO:0009686 gibberellin biosynthetic process;GO:0009685 gibberellin metabolic process;GO:0016102 diterpenoid biosynthetic process
AT5G52290	1.12207	1.22374	2.75196	0.00703871	0.0290209	-2.47325		SHOC1	shortage in chiasmata 1	GO:0000712 resolution of meiotic recombination intermediates;GO:0051307 meiotic chromosome separation;GO:0007131 reciprocal meiotic recombination
AT5G52300	1.8145	2.84453	6.24846	1.02911e-08	1.84013e-07	9.64207		LTI65	CAP160 protein	GO:0010150 leaf senescence;GO:0009738 abscisic acid-activated signaling pathway;GO:0090693 plant organ senescence
AT5G53230	3.43579	-1.63633	3.4579	0.000802006	0.00473346	-1.47123		AT5G53230	hypothetical protein (DUF295)	GO:0008150 biological_process
AT5G53740	1.50704	1.01672	3.58957	0.000515792	0.00323107	-0.259087		AT5G53740	hypothetical protein	GO:0080155 regulation of double fertilization forming a zygote and endosperm;GO:0009567 double fertilization forming a zygote and endosperm;GO:0080154 regulation of fertilization
AT5G53820	1.87745	-0.408854	2.52553	0.0131281	0.0482626	-2.94028		AT5G53820	Late embryogenesis abundant protein (LEA) family protein	GO:0008150 biological_process
AT5G54060	1.82104	-0.21706	2.9479	0.00398516	0.0181115	-2.00809		UF3GT	UDP-glucose:flavonoid 3-o-glucosyltransferase	GO:1901038 cyanidin 3-O-glucoside metabolic process;GO:1901804 beta-glucoside metabolic process;GO:0042732 D-xylose metabolic process
AT5G54260	1.10691	3.96757	7.0016	2.99587e-10	6.57768e-09	13.0467		MRE11	DNA repair and meiosis protein (Mre11)	GO:0097552 mitochondrial double-strand break repair via homologous recombination;GO:0007095 mitotic G2 DNA damage checkpoint;GO:0097551 mitochondrial double-strand break repair
AT5G54270	1.09026	10.928	46.29	3.33094e-69	3.7225e-65	147.741		LHCB3	light-harvesting chlorophyll B-binding protein 3	GO:0009769 photosynthesis, light harvesting in photosystem II;GO:0009768 photosynthesis, light harvesting in photosystem I;GO:0009765 photosynthesis, light harvesting
AT5G54380	1.44173	6.17378	20.006	1.11306e-36	2.92683e-34	73.0755		THE1	protein kinase family protein	GO:0009817 defense response to fungus, incompatible interaction;GO:0009742 brassinosteroid mediated signaling pathway;GO:0051510 regulation of unidimensional cell growth
AT5G54610	1.34235	0.891678	2.91942	0.00433582	0.0194014	-2.04501		ANK	ankyrin	GO:0009751 response to salicylic acid;GO:0046677 response to antibiotic;GO:0045087 innate immune response
AT5G54740	5.08234	1.31642	5.48859	3.08907e-07	4.28311e-06	3.64699		SESA5	seed storage albumin 5	GO:0009555 pollen development;GO:0048229 gametophyte development;GO:0007275 multicellular organism development
AT5G55010	2.7368	-2.1847	2.85839	0.00518509	0.022573	-2.49989		AT5G55010	hypothetical protein	GO:0008150 biological_process
AT5G55410	5.00391	-0.444744	5.39582	4.61484e-07	6.22113e-06	3.38126		AT5G55410	Bifunctional inhibitor/lipid-transfer protein/seed storage 2S albumin superfamily protein	GO:0009627 systemic acquired resistance;GO:0009814 defense response, incompatible interaction;GO:0098542 defense response to other organism
AT5G56160	1.13996	1.54842	3.32219	0.00124953	0.00694905	-1.05067		AT5G56160	Sec14p-like phosphatidylinositol transfer family protein
AT5G56880	2.28303	-1.01748	2.69246	0.00832101	0.0333363	-2.70342		AT5G56880	hypothetical protein	GO:0008150 biological_process
AT5G57190	1.62654	1.82778	4.56309	1.43944e-05	0.00014331	2.9122		PSD2	phosphatidylserine decarboxylase 2
AT5G57390	1.43018	1.96131	4.11983	7.84155e-05	0.000641531	1.40182		AIL5	AINTEGUMENTA-like 5	GO:0060774 auxin mediated signaling pathway involved in phyllotactic patterning;GO:0060772 leaf phyllotactic patterning;GO:0060771 phyllotactic patterning
AT5G57550	1.49111	2.27588	4.20082	5.798e-05	0.000492367	1.67111		XTH25	xyloglucan endotransglucosylase/hydrolase 25	GO:0010411 xyloglucan metabolic process;GO:0010410 hemicellulose metabolic process;GO:0009832 plant-type cell wall biogenesis
AT5G57560	1.77968	7.41163	33.2678	8.89248e-56	1.52889e-52	116.84		TCH4	Xyloglucan endotransglucosylase/hydrolase family protein	GO:0010411 xyloglucan metabolic process;GO:0010410 hemicellulose metabolic process;GO:0009664 plant-type cell wall organization
AT5G58310	2.54647	3.15967	10.7153	2.79439e-18	1.37648e-16	30.55		MES18	methyl esterase 18	GO:0009696 salicylic acid metabolic process;GO:0009694 jasmonic acid metabolic process;GO:0042537 benzene-containing compound metabolic process
AT5G58670	1.26622	2.47088	4.72076	7.68848e-06	8.14046e-05	3.49649		PLC1	phospholipase C1	GO:0051209 release of sequestered calcium ion into cytosol;GO:0097553 calcium ion transmembrane import into cytosol;GO:0051283 negative regulation of sequestering of calcium ion
AT5G59130	1.1342	3.47254	6.14718	1.63697e-08	2.84953e-07	9.23258		AT5G59130	Subtilase family protein	GO:0006508 proteolysis;GO:0019538 protein metabolic process;GO:1901564 organonitrogen compound metabolic process
AT5G59220	1.35686	1.36427	3.26408	0.00150522	0.00811582	-1.17152		HAI1	PP2C protein (Clade A protein phosphatases type 2C)	GO:0009788 negative regulation of abscisic acid-activated signaling pathway;GO:1905958 negative regulation of cellular response to alcohol;GO:0009787 regulation of abscisic acid-activated signaling pathway
AT5G59310	3.59183	2.86643	10.1619	1.50911e-16	6.74602e-15	25.7616		LTP4	lipid transfer protein 4	GO:0009414 response to water deprivation;GO:0009737 response to abscisic acid;GO:0009415 response to water
AT5G59320	2.35441	3.82116	12.1386	2.33055e-21	1.4632e-19	37.6951		LTP3	lipid transfer protein 3	GO:0009414 response to water deprivation;GO:0009737 response to abscisic acid;GO:0009415 response to water
AT5G59390	1.80494	-0.0453875	2.81862	0.00581781	0.0248061	-2.30462		AT5G59390	XH/XS domain-containing protein	GO:0031047 gene silencing by RNA;GO:0016458 gene silencing;GO:0010629 negative regulation of gene expression
AT5G59670	2.43506	0.0944664	3.77851	0.000268703	0.00185078	0.0182289		AT5G59670	Leucine-rich repeat protein kinase family protein	GO:0016310 phosphorylation;GO:0006796 phosphate-containing compound metabolic process;GO:0006793 phosphorus metabolic process
AT5G60180	2.63354	-1.00803	2.91702	0.00441415	0.0197242	-2.32478		PUM19	pumilio 19	GO:0006417 regulation of translation;GO:0034248 regulation of cellular amide metabolic process;GO:0010608 posttranscriptional regulation of gene expression
AT5G60610	2.25048	0.275706	3.3752	0.00105231	0.00598681	-1.05644		AT5G60610	F-box/RNI-like superfamily protein	GO:0008150 biological_process
AT5G60910	2.27345	0.213284	3.99883	0.000122276	0.000941761	0.773838		AGL8	AGAMOUS-like 8	GO:0010077 maintenance of inflorescence meristem identity;GO:0009911 positive regulation of flower development;GO:0010074 maintenance of meristem identity
AT5G61865	1.38276	1.40762	3.71527	0.000335051	0.00223011	0.117418		AT5G61865	hypothetical protein	GO:0008150 biological_process
AT5G62280	1.0274	4.00108	6.4391	4.26176e-09	8.07928e-08	10.477		AT5G62280	DUF1442 family protein (DUF1442)	GO:0008150 biological_process
AT5G62960	1.16542	2.56086	4.6778	9.13182e-06	9.48445e-05	3.31739		AT5G62960	UDP-N-acetylglucosamine-N-acetylmuramyl-pyrophosphoryl-undecaprenol N-acetylglucosamine protein	GO:0008150 biological_process
AT5G63580	2.27172	-0.0957293	3.27598	0.00144917	0.00786177	-1.32508		FLS2	flavonol synthase 2	GO:0051555 flavonol biosynthetic process;GO:0051553 flavone biosynthetic process;GO:0051554 flavonol metabolic process
AT5G64060	1.88743	0.922801	3.44805	0.000828561	0.0048709	-0.723737		NAC103	NAC domain containing protein 103	GO:0006355 regulation of transcription, DNA-templated;GO:1903506 regulation of nucleic acid-templated transcription;GO:0006351 transcription, DNA-templated
AT5G64530	1.63716	0.123791	2.71432	0.00782717	0.0317044	-2.51266		XND1	xylem NAC domain 1	GO:0010089 xylem development;GO:0010087 phloem or xylem histogenesis;GO:0048367 shoot system development
AT5G64850	1.28042	3.84071	8.43369	2.68255e-13	8.52884e-12	19.8754		AT5G64850	sorbin/SH3 domain protein	GO:0008150 biological_process
AT5G64910	1.79399	0.941125	3.92778	0.000158106	0.00116976	0.722552		AT5G64910	Serine/Threonine-kinase	GO:0008150 biological_process
AT5G65280	1.33914	2.06915	4.10863	8.17348e-05	0.000664552	1.36212		GCL1	GCR2-like 1
AT5G65350	1.29655	0.666133	2.83688	0.00551899	0.0237084	-2.24664		HTR11	histone 3 11
AT5G65470	1.07836	5.44069	11.9948	4.73772e-21	2.88536e-19	37.3352		AT5G65470	O-fucosyltransferase family protein	GO:0006004 fucose metabolic process;GO:0019318 hexose metabolic process;GO:0005996 monosaccharide metabolic process
AT5G65610	1.87483	3.78387	11.8672	8.90708e-21	5.25283e-19	36.6485		AT5G65610	hypothetical protein	GO:0008150 biological_process
AT5G65613	1.94472	3.7435	12.0589	3.45223e-21	2.12564e-19	37.5568		AT5G65613	hypothetical protein
AT5G66080	1.96406	3.20028	8.56882	1.3662e-13	4.46529e-12	20.3957		AT5G66080	Protein phosphatase 2C family protein	GO:0006470 protein dephosphorylation;GO:0016311 dephosphorylation;GO:0006796 phosphate-containing compound metabolic process
AT5G66150	3.3577	-1.01959	3.53118	0.000628164	0.00383714	-1.19525		AT5G66150	Glycosyl hydrolase family 38 protein	GO:0006013 mannose metabolic process;GO:0006517 protein deglycosylation;GO:0019318 hexose metabolic process
AT5G66400	1.22281	5.54408	12.5632	2.89438e-22	1.96037e-20	40.1345		RAB18	Dehydrin family protein	GO:0009961 response to 1-aminocyclopropane-1-carboxylic acid;GO:0009631 cold acclimation;GO:0009414 response to water deprivation
AT5G67180	1.02804	1.88689	3.49485	0.00070936	0.00425978	-0.607541		TOE3	target of early activation tagged (EAT) 3	GO:0009873 ethylene-activated signaling pathway;GO:0071369 cellular response to ethylene stimulus;GO:0009723 response to ethylene
ATCG00100	3.73163	-1.75733	3.96123	0.000140138	0.00105998	-0.262822		None	None	None

## Sheet: FIO1-1 DEGs DOWN
GeneID	logFC	AveExpr	t	P.Value	adj.P.Val	B		Gene Symbol	Description	Biological Process (GO)
AT1G01390	-1.20716	0.915285	-3.03137	0.00310229	0.0146874	-1.79432		AT1G01390	UDP-Glycosyltransferase superfamily protein
AT1G01590	-2.64363	-1.69872	-2.70596	0.00801278	0.032339	-2.7976		FRO1	ferric reduction oxidase 1	GO:0055114 oxidation-reduction process;GO:0006811 ion transport;GO:0006810 transport
AT1G02470	-2.90593	1.04069	-5.71659	1.41729e-07	2.09232e-06	6.5888		AT1G02470	Polyketide cyclase/dehydrase and lipid transport superfamily protein	GO:0008150 biological_process
AT1G02850	-2.12314	6.1371	-28.8033	7.73655e-48	7.20499e-45	98.5296		BGLU11	beta glucosidase 11	GO:0005975 carbohydrate metabolic process;GO:0044238 primary metabolic process;GO:0071704 organic substance metabolic process
AT1G03020	-1.29024	1.64593	-3.7861	0.000261637	0.00180936	0.3267		AT1G03020	Thioredoxin superfamily protein	GO:0045454 cell redox homeostasis;GO:0019725 cellular homeostasis;GO:0042592 homeostatic process
AT1G04017	-1.81903	-0.53491	-2.79436	0.00623767	0.0262607	-2.35919		AT1G04017	ncRNA
AT1G04833	-1.00955	3.4984	-6.19864	1.29355e-08	2.28555e-07	9.41195		AT1G04833	ncRNA
AT1G05000	-1.05345	3.80428	-7.00934	2.88705e-10	6.35749e-09	13.0598		PFA-DSP1	Phosphotyrosine protein phosphatases superfamily protein	GO:0016311 dephosphorylation;GO:0006796 phosphate-containing compound metabolic process;GO:0006793 phosphorus metabolic process
AT1G05560	-2.91345	6.19451	-40.525	9.81653e-64	7.31364e-60	134.256		UGT75B1	UDP-glucosyltransferase 75B1	GO:0046482 para-aminobenzoic acid metabolic process;GO:0009072 aromatic amino acid family metabolic process;GO:0009751 response to salicylic acid
AT1G05562	-2.80206	6.23653	-39.964	3.63715e-63	1.62588e-59	133.079		AT1G05562	ncRNA	GO:0008150 biological_process
AT1G05675	-2.12198	0.659038	-4.37227	3.02431e-05	0.000277831	2.07931		AT1G05675	UDP-Glycosyltransferase superfamily protein
AT1G05680	-2.60957	4.58262	-21.6385	3.49278e-37	9.66671e-35	73.7872		UGT74E2	Uridine diphosphate glycosyltransferase 74E2	GO:0080024 indolebutyric acid metabolic process;GO:0071475 cellular hyperosmotic salinity response;GO:0042631 cellular response to water deprivation
AT1G05753	-1.29597	3.73893	-7.62969	1.43073e-11	3.67988e-10	16.0203		AT1G05753	ncRNA
AT1G06570	-1.05232	5.25082	-11.416	8.38428e-20	4.66162e-18	34.499		PDS1	4-hydroxyphenylpyruvate dioxygenase	GO:0010236 plastoquinone biosynthetic process;GO:0010189 vitamin E biosynthetic process;GO:0016117 carotenoid biosynthetic process
AT1G07150	-1.23051	2.02181	-4.47288	2.04943e-05	0.00019668	2.59395		MAPKKK13	mitogen-activated protein kinase kinase kinase 13	GO:0071456 cellular response to hypoxia;GO:0036294 cellular response to decreased oxygen levels;GO:0071453 cellular response to oxygen levels
AT1G07620	-1.01013	1.34866	-2.94926	0.00396906	0.018053	-2.06115		ATOBGM	GTP-binding protein Obg/CgtA
AT1G07890	-1.20578	8.94978	-34.8594	1.21492e-57	2.71547e-54	121.188		APX1	ascorbate peroxidase 1	GO:0009809 lignin biosynthetic process;GO:0009808 lignin metabolic process;GO:0009699 phenylpropanoid biosynthetic process
AT1G08090	-1.64528	0.926139	-4.31985	3.69627e-05	0.000330461	2.05386		NRT2:1	nitrate transporter 2:1	GO:0071249 cellular response to nitrate;GO:0015706 nitrate transport;GO:0042128 nitrate assimilation
AT1G08310	-1.86454	1.44426	-4.92669	3.32944e-06	3.79288e-05	4.18795		AT1G08310	alpha/beta-Hydrolases superfamily protein
AT1G09240	-2.44972	0.577536	-3.98882	0.000126806	0.000972298	0.649628		NAS3	nicotianamine synthase 3	GO:0030418 nicotianamine biosynthetic process;GO:0030417 nicotianamine metabolic process;GO:0072351 tricarboxylic acid biosynthetic process
AT1G09297	-1.78777	0.169599	-3.28153	0.00142372	0.00774158	-1.16241		AT1G09297	ncRNA
AT1G09500	-1.05901	2.76136	-5.05634	2.25108e-06	2.66442e-05	4.57089		AT1G09500	NAD(P)-binding Rossmann-fold superfamily protein	GO:0055114 oxidation-reduction process;GO:0008152 metabolic process;GO:0008150 biological_process
AT1G09517	-1.56692	-0.0269715	-2.75738	0.00693133	0.0286469	-2.41433		AT1G09517	ncRNA
AT1G10585	-1.96348	2.29839	-9.2314	4.9155e-15	1.87806e-13	23.6465		AT1G10585	basic helix-loop-helix (bHLH) DNA-binding superfamily protein	GO:0006357 regulation of transcription by RNA polymerase II;GO:0006366 transcription by RNA polymerase II;GO:0006355 regulation of transcription, DNA-templated
AT1G11070	-1.36739	0.250484	-2.86995	0.00501334	0.021954	-2.16123		AT1G11070	hydroxyproline-rich glycoprotein family protein
AT1G11655	-3.16837	-1.76471	-3.11499	0.0024024	0.0119166	-2.14762		AT1G11655	hypothetical protein	GO:0008150 biological_process
AT1G12030	-1.77139	1.67824	-5.80255	7.75572e-08	1.21222e-06	7.73088		AT1G12030	phosphoenolpyruvate carboxylase, putative (DUF506)	GO:0008150 biological_process
AT1G12630	-2.93869	-2.1847	-3.01568	0.00325295	0.0152809	-2.23815		AT1G12630	Integrase-type DNA-binding superfamily protein	GO:0019760 glucosinolate metabolic process;GO:0019757 glycosinolate metabolic process;GO:0009873 ethylene-activated signaling pathway
AT1G13245	-1.05229	5.76649	-12.6814	2.99865e-22	2.02486e-20	40.056		RTFL17	ROTUNDIFOLIA like 17	GO:0048367 shoot system development;GO:0048731 system development;GO:0007275 multicellular organism development
AT1G13260	-1.35788	6.63549	-20.7051	7.00157e-38	2.05911e-35	75.8301		RAV1	related to ABI3/VP1 1	GO:0009910 negative regulation of flower development;GO:0048527 lateral root development;GO:0009909 regulation of flower development
AT1G13300	-1.28021	4.89698	-12.132	2.4075e-21	1.50729e-19	38.0513		HRS1	myb-like transcription factor family protein	GO:0009788 negative regulation of abscisic acid-activated signaling pathway;GO:1905958 negative regulation of cellular response to alcohol;GO:0080022 primary root development
AT1G13420	-1.35463	0.828144	-2.62801	0.0099465	0.0386029	-2.69695		ST4B	sulfotransferase 4B	GO:0009735 response to cytokinin;GO:0009725 response to hormone;GO:0009719 response to endogenous stimulus
AT1G15125	-1.21097	5.61453	-14.32	6.26771e-26	5.936e-24	48.479		AT1G15125	S-adenosyl-L-methionine-dependent methyltransferases superfamily protein	GO:0032259 methylation;GO:0008152 metabolic process;GO:0008150 biological_process
AT1G17170	-2.27563	5.76925	-28.9219	2.78289e-50	3.11002e-47	103.954		GSTU24	glutathione S-transferase TAU 24	GO:0046256 2,4,6-trinitrotoluene catabolic process;GO:0018974 2,4,6-trinitrotoluene metabolic process;GO:0046260 trinitrotoluene catabolic process
AT1G17650	-1.57791	4.56888	-14.5201	2.44975e-26	2.46642e-24	49.4091		GLYR2	glyoxylate reductase 2
AT1G17710	-3.89833	-0.0390045	-4.74126	7.42974e-06	7.87397e-05	2.13025		PEPC1	Pyridoxal phosphate phosphatase-related protein	GO:0016311 dephosphorylation;GO:0006796 phosphate-containing compound metabolic process;GO:0006793 phosphorus metabolic process
AT1G19200	-1.84473	1.78481	-4.73872	1.38698e-05	0.000138519	2.99638		AT1G19200	cyclin-dependent kinase, putative (DUF581)	GO:0071368 cellular response to cytokinin stimulus;GO:0009735 response to cytokinin;GO:0032870 cellular response to hormone stimulus
AT1G21000	-1.0641	5.09014	-10.9583	8.2584e-19	4.22388e-17	32.252		AT1G21000	PLATZ transcription factor family protein	GO:0008150 biological_process
AT1G21010	-1.08962	2.92265	-5.53613	2.51156e-07	3.55967e-06	6.63892		AT1G21010	poly polymerase
AT1G21140	-1.04536	1.18557	-2.83074	0.0056178	0.024082	-2.32367		AT1G21140	Vacuolar iron transporter (VIT) family protein	GO:0006880 intracellular sequestering of iron ion;GO:0097577 sequestering of iron ion;GO:0030026 cellular manganese ion homeostasis
AT1G21400	-1.08207	5.91387	-14.2023	1.09125e-25	1.01431e-23	47.892		AT1G21400	Thiamin diphosphate-binding fold (THDP-binding) superfamily protein	GO:0043617 cellular response to sucrose starvation;GO:0009646 response to absence of light;GO:0009083 branched-chain amino acid catabolic process
AT1G21520	-1.46405	2.91154	-7.233	9.85013e-11	2.30776e-09	14.1581		AT1G21520	hypothetical protein	GO:0006979 response to oxidative stress;GO:0006950 response to stress;GO:0050896 response to stimulus
AT1G21540	-1.0759	2.57463	-4.8449	4.65314e-06	5.15373e-05	3.9156		AT1G21540	AMP-dependent synthetase and ligase family protein	GO:0006631 fatty acid metabolic process;GO:0032787 monocarboxylic acid metabolic process;GO:0019752 carboxylic acid metabolic process
AT1G21670	-1.16662	5.26458	-11.9436	6.21264e-21	3.7128e-19	37.0927		AT1G21670	DPP6 amino-terminal domain protein
AT1G21680	-1.42512	7.26911	-26.6393	3.97636e-47	3.55502e-44	97.0417		AT1G21680	DPP6 N-terminal domain-like protein	GO:0008150 biological_process
AT1G22400	-1.21985	4.86435	-12.8827	6.09308e-23	4.40733e-21	41.6747		UGT85A1	UDP-Glycosyltransferase superfamily protein
AT1G22490	-1.00692	1.79868	-2.91636	0.00437518	0.0195657	-2.14037		AT1G22490	basic helix-loop-helix (bHLH) DNA-binding superfamily protein	GO:0006355 regulation of transcription, DNA-templated;GO:1903506 regulation of nucleic acid-templated transcription;GO:0006351 transcription, DNA-templated
AT1G23010	-1.49787	3.02014	-7.70309	9.9844e-12	2.61926e-10	16.3653		LPR1	Cupredoxin superfamily protein	GO:0016036 cellular response to phosphate starvation;GO:0010073 meristem maintenance;GO:0080167 response to karrikin
AT1G23150	-1.36641	2.47492	-5.52982	2.58165e-07	3.64744e-06	6.66006		AT1G23150	hypothetical protein	GO:0008150 biological_process
AT1G23230	-1.02303	4.7352	-9.48909	1.34265e-15	5.47619e-14	24.9727		AT1G23230	mediator of RNA polymerase II transcription subunit	GO:0006357 regulation of transcription by RNA polymerase II;GO:0006366 transcription by RNA polymerase II;GO:0010628 positive regulation of gene expression
AT1G23390	-1.25692	7.7865	-26.4678	6.99442e-47	6.01278e-44	96.4714		AT1G23390	Kelch repeat-containing F-box family protein	GO:0043161 proteasome-mediated ubiquitin-dependent protein catabolic process;GO:0006511 ubiquitin-dependent protein catabolic process;GO:0010498 proteasomal protein catabolic process
AT1G23710	-1.6675	4.04124	-12.0005	4.60728e-21	2.8213e-19	37.3764		AT1G23710	hypothetical protein (DUF1645)	GO:0071456 cellular response to hypoxia;GO:0036294 cellular response to decreased oxygen levels;GO:0071453 cellular response to oxygen levels
AT1G24270	-1.9552	-0.856021	-2.65922	0.00912654	0.0359449	-2.68802		AT1G24270	hypothetical protein	GO:0008150 biological_process
AT1G25400	-1.91431	5.08671	-18.6154	1.09345e-31	1.75825e-29	61.6519		AT1G25400	transmembrane protein	GO:0008150 biological_process
AT1G25560	-1.69941	6.63211	-26.4407	7.64959e-47	6.33244e-44	96.346		TEM1	AP2/B3 transcription factor family protein	GO:0048573 photoperiodism, flowering;GO:0009873 ethylene-activated signaling pathway;GO:0071369 cellular response to ethylene stimulus
AT1G27020	-1.14625	7.31268	-16.4164	3.42341e-13	1.07166e-11	20.245		AT1G27020	plant/protein	GO:0008150 biological_process
AT1G27730	-2.13813	3.24951	-10.8257	1.60566e-18	8.02865e-17	31.4005		STZ	salt tolerance zinc finger	GO:0010117 photoprotection;GO:0009644 response to high light intensity;GO:0010200 response to chitin
AT1G28190	-1.60521	2.81038	-7.29983	7.16473e-11	1.70906e-09	14.4533		AT1G28190	hypothetical protein	GO:0008150 biological_process
AT1G28600	-1.25165	6.09579	-18.3483	1.17359e-33	2.15007e-31	66.1443		AT1G28600	GDSL-like Lipase/Acylhydrolase superfamily protein	GO:0016042 lipid catabolic process;GO:0006629 lipid metabolic process;GO:1901575 organic substance catabolic process
AT1G29195	-1.09052	1.33283	-3.04338	0.00299124	0.0142387	-1.79595		AT1G29195	phosphatidylinositol 4-phosphate 5-kinase MSS4-like protein	GO:0016310 phosphorylation;GO:0006796 phosphate-containing compound metabolic process;GO:0006793 phosphorus metabolic process
AT1G29440	-1.12532	1.77685	-3.4039	0.00095811	0.00553495	-0.838622		SAUR63	SAUR-like auxin-responsive protein family	GO:0080086 stamen filament development;GO:0048443 stamen development;GO:0048466 androecium development
AT1G29460	-1.65655	0.873045	-3.33525	0.00119795	0.00669888	-0.988603		AT1G29460	SAUR-like auxin-responsive protein family	GO:0009734 auxin-activated signaling pathway;GO:0071365 cellular response to auxin stimulus;GO:0009733 response to auxin
AT1G29510	-1.40751	2.01952	-4.53491	1.60811e-05	0.000158478	2.83279		SAUR68	SAUR-like auxin-responsive protein family
AT1G29640	-1.20142	1.09771	-3.21736	0.00174552	0.00914562	-1.31839		AT1G29640	senescence regulator (Protein of unknown function, DUF584)	GO:0008150 biological_process
AT1G30410	-1.3991	5.6824	-17.5864	2.64289e-32	4.40829e-30	63.0601		ABCC12	multidrug resistance-associated protein 13	GO:0055085 transmembrane transport;GO:0006810 transport;GO:0051234 establishment of localization
AT1G31690	-1.58915	3.83764	-11.1335	3.43525e-19	1.82379e-17	33.147		AT1G31690	Copper amine oxidase family protein	GO:0009308 amine metabolic process;GO:1901564 organonitrogen compound metabolic process;GO:0006807 nitrogen compound metabolic process
AT1G33030	-2.29624	1.28253	-5.78573	8.35933e-08	1.30111e-06	7.43221		AT1G33030	O-methyltransferase family protein	GO:0032259 methylation;GO:0019438 aromatic compound biosynthetic process;GO:0006725 cellular aromatic compound metabolic process
AT1G33102	-2.6322	-0.789622	-3.27642	0.00150046	0.00809677	-1.45623		AT1G33102	hypothetical protein	GO:0008150 biological_process
AT1G33110	-1.27509	5.29903	-14.5511	2.11893e-26	2.17249e-24	49.5621		AT1G33110	MATE efflux family protein	GO:0055085 transmembrane transport;GO:0006810 transport;GO:0051234 establishment of localization
AT1G34440	-2.80197	-1.88613	-2.96186	0.00382288	0.0174949	-2.30689		AT1G34440	transmembrane protein	GO:0008150 biological_process
AT1G36370	-1.30914	5.73295	-14.8631	4.94979e-27	5.44989e-25	51.0073		SHM7	serine hydroxymethyltransferase 7	GO:0055063 sulfate ion homeostasis;GO:0019264 glycine biosynthetic process from serine;GO:0006565 L-serine catabolic process
AT1G48120	-1.66815	3.07373	-7.64279	3.44801e-11	8.53449e-10	15.1993		AT1G48120	serine/threonine-protein phosphatase 7 long form-like protein
AT1G54850	-1.00123	2.72741	-4.84535	4.64462e-06	5.14685e-05	3.88031		AT1G54850	HSP20-like chaperones superfamily protein	GO:1901537 positive regulation of DNA demethylation;GO:1901535 regulation of DNA demethylation;GO:0080111 DNA demethylation
AT1G55850	-1.54409	6.64039	-25.7235	8.38187e-46	5.35266e-43	93.9892		CSLE1	cellulose synthase like E1	GO:0030244 cellulose biosynthetic process;GO:0009833 plant-type primary cell wall biogenesis;GO:0030243 cellulose metabolic process
AT1G56240	-2.04396	-1.16822	-2.87719	0.00490851	0.0215413	-2.22349		PP2-B13	phloem protein 2-B13
AT1G56242	-2.20522	-0.509559	-3.05722	0.00286798	0.0137647	-1.84856		AT1G56242	ncRNA	GO:0008150 biological_process
AT1G57590	-1.27688	3.29752	-7.67738	1.1326e-11	2.94357e-10	16.2426		AT1G57590	Pectinacetylesterase family protein	GO:0071555 cell wall organization;GO:0045229 external encapsulating structure organization;GO:0071554 cell wall organization or biogenesis
AT1G59700	-1.0301	3.95416	-7.40606	4.259e-11	1.04264e-09	14.9024		GSTU16	glutathione S-transferase TAU 16	GO:0009407 toxin catabolic process;GO:0009404 toxin metabolic process;GO:0006749 glutathione metabolic process
AT1G60730	-1.66879	5.54883	-19.9348	1.47961e-36	3.80123e-34	72.7519		AT1G60730	NAD(P)-linked oxidoreductase superfamily protein	GO:0055114 oxidation-reduction process;GO:0008152 metabolic process;GO:0008150 biological_process
AT1G61340	-1.09464	1.6539	-3.45972	0.00079719	0.00471002	-0.683034		FBS1	F-box family protein	GO:0009961 response to 1-aminocyclopropane-1-carboxylic acid;GO:0009751 response to salicylic acid;GO:0009753 response to jasmonic acid
AT1G62300	-1.719	4.8743	-16.0941	1.79279e-29	2.31622e-27	56.5266		WRKY6	WRKY family transcription factor	GO:0080169 cellular response to boron-containing substance deprivation;GO:0080029 cellular response to boron-containing substance levels;GO:0010036 response to boron-containing substance
AT1G62420	-1.55912	1.19458	-3.93466	0.000154241	0.00114495	0.792078		AT1G62420	DUF506 family protein (DUF506)	GO:0008150 biological_process
AT1G62580	-1.50292	1.18808	-3.9512	0.000145309	0.0010928	0.850271		NOGC1	flavin containing monooxygenase FMO GS-OX-like protein	GO:0090332 stomatal closure;GO:0010118 stomatal movement;GO:0055114 oxidation-reduction process
AT1G64150	-1.58156	4.1223	-12.2117	1.62537e-21	1.04094e-19	38.4302		AT1G64150	Uncharacterized protein family (UPF0016)	GO:0010270 photosystem II oxygen evolving complex assembly;GO:0071421 manganese ion transmembrane transport;GO:0010207 photosystem II assembly
AT1G64480	-2.92243	-1.09273	-3.20488	0.00182265	0.00949385	-1.77857		CBL8	calcineurin B-like protein 8	GO:0019722 calcium-mediated signaling;GO:0019932 second-messenger-mediated signaling;GO:0035556 intracellular signal transduction
AT1G64780	-1.08391	3.82388	-7.2144	1.07753e-10	2.50873e-09	14.0259		AMT1;2	ammonium transporter 1;2	GO:0015843 methylammonium transport;GO:0072488 ammonium transmembrane transport;GO:0019755 one-carbon compound transport
AT1G64900	-1.01397	4.39784	-8.28712	5.56714e-13	1.69988e-11	19.0929		CYP89A2	cytochrome P450, family 89, subfamily A, polypeptide 2	GO:0055114 oxidation-reduction process;GO:0008152 metabolic process;GO:0008150 biological_process
AT1G64940	-2.21864	0.452889	-5.21297	1.00787e-06	1.27921e-05	5.15489		CYP89A6	cytochrome P450, family 87, subfamily A, polypeptide 6	GO:0055114 oxidation-reduction process;GO:0008152 metabolic process;GO:0008150 biological_process
AT1G64950	-1.11635	5.46531	-12.997	3.49775e-23	2.64115e-21	42.1986		CYP89A5	cytochrome P450, family 89, subfamily A, polypeptide 5	GO:0055114 oxidation-reduction process;GO:0008152 metabolic process;GO:0008150 biological_process
AT1G65484	-2.36696	-0.913978	-2.83235	0.0055917	0.0239839	-2.44062		AT1G65484	transmembrane protein	GO:0009751 response to salicylic acid;GO:0009414 response to water deprivation;GO:0009723 response to ethylene
AT1G65985	-1.11654	2.20207	-4.11617	7.94841e-05	0.000648849	1.34661		AT1G65985	transmembrane protein, putative (DUF247)	GO:0008150 biological_process
AT1G66040	-1.95346	-0.599673	-2.76062	0.00686788	0.0284474	-2.46694		VIM4	Zinc finger (C3HC4-type RING finger) family protein	GO:0010216 maintenance of DNA methylation;GO:0016567 protein ubiquitination;GO:0032446 protein modification by small protein conjugation
AT1G66100	-2.09929	2.28163	-7.64407	2.33891e-11	5.88043e-10	15.412		AT1G66100	Plant thionin	GO:0006952 defense response;GO:0006950 response to stress;GO:0050896 response to stimulus
AT1G66540	-2.16814	0.0493706	-3.59569	0.000505191	0.00317624	-0.401984		AT1G66540	Cytochrome P450 superfamily protein	GO:0055114 oxidation-reduction process;GO:0008152 metabolic process;GO:0008150 biological_process
AT1G66570	-5.42853	-0.30251	-7.2409	9.48139e-11	2.22603e-09	10.1611		SUC7	sucrose-proton symporter 7	GO:0015770 sucrose transport;GO:0015766 disaccharide transport;GO:0005985 sucrose metabolic process
AT1G68050	-1.38504	5.07066	-12.6441	1.94877e-22	1.36543e-20	40.5403		FKF1	flavin-binding, kelch repeat, f box 1	GO:2001007 negative regulation of cellulose biosynthetic process;GO:2001006 regulation of cellulose biosynthetic process;GO:0032951 regulation of beta-glucan biosynthetic process
AT1G68130	-1.00759	3.43062	-5.58973	2.18939e-07	3.13485e-06	6.72544		IDD14	indeterminate(ID)-domain 14	GO:0010601 positive regulation of auxin biosynthetic process;GO:0090355 positive regulation of auxin metabolic process;GO:0010600 regulation of auxin biosynthetic process
AT1G68740	-1.07655	3.74565	-6.27393	9.15318e-09	1.65119e-07	9.75892		PHO1;H1	EXS (ERD1/XPR1/SYG1) family protein	GO:0016036 cellular response to phosphate starvation;GO:0006817 phosphate ion transport;GO:0009267 cellular response to starvation
AT1G68840	-1.69364	6.53675	-25.1345	6.21578e-45	3.80717e-42	91.9622		RAV2	related to ABI3/VP1 2	GO:0009873 ethylene-activated signaling pathway;GO:0071369 cellular response to ethylene stimulus;GO:0071456 cellular response to hypoxia
AT1G70420	-1.02196	2.58289	-4.1447	7.15544e-05	0.000592719	1.39411		AT1G70420	DNA ligase-like protein, putative (DUF1645)	GO:0080167 response to karrikin;GO:0009628 response to abiotic stimulus;GO:0050896 response to stimulus
AT1G71030	-2.1688	4.84173	-17.242	1.1266e-31	1.79862e-29	61.3328		MYBL2	MYB-like 2	GO:0010023 proanthocyanidin biosynthetic process;GO:0009718 anthocyanin-containing compound biosynthetic process;GO:0046283 anthocyanin-containing compound metabolic process
AT1G71520	-2.09448	-1.25382	-2.81354	0.00590359	0.0250953	-2.38551		AT1G71520	Integrase-type DNA-binding superfamily protein	GO:0009873 ethylene-activated signaling pathway;GO:0071369 cellular response to ethylene stimulus;GO:0010200 response to chitin
AT1G71790	-1.33068	3.16884	-7.68085	1.11352e-11	2.90412e-10	16.2651		CPB	Subunits of heterodimeric actin filament capping protein Capz superfamily	GO:0051016 barbed-end actin filament capping;GO:0051693 actin filament capping;GO:0030835 negative regulation of actin filament depolymerization
AT1G72125	-1.48305	0.264265	-2.51597	0.0134673	0.0493052	-2.92102		AT1G72125	Major facilitator superfamily protein
AT1G72680	-1.34526	5.74051	-17.6371	2.04543e-32	3.48989e-30	63.3136		CAD1	cinnamyl-alcohol dehydrogenase	GO:0009809 lignin biosynthetic process;GO:0009808 lignin metabolic process;GO:0009699 phenylpropanoid biosynthetic process
AT1G72920	-1.70054	1.91433	-5.5509	2.35481e-07	3.34815e-06	6.71448		AT1G72920	Toll-Interleukin-Resistance (TIR) domain family protein	GO:0071456 cellular response to hypoxia;GO:0036294 cellular response to decreased oxygen levels;GO:0071453 cellular response to oxygen levels
AT1G73010	-2.42025	0.958273	-5.15024	1.31352e-06	1.61888e-05	4.77644		PS2	inorganic pyrophosphatase 1	GO:0016036 cellular response to phosphate starvation;GO:0051262 protein tetramerization;GO:0071456 cellular response to hypoxia
AT1G73500	-1.70705	4.02051	-11.9601	5.62408e-21	3.37913e-19	37.1717		MKK9	MAP kinase kinase 9	GO:0010120 camalexin biosynthetic process;GO:0052317 camalexin metabolic process;GO:0009700 indole phytoalexin biosynthetic process
AT1G73600	-1.72947	6.9504	-29.3673	7.10789e-51	8.3615e-48	105.588		AT1G73600	S-adenosyl-L-methionine-dependent methyltransferases superfamily protein	GO:0006651 diacylglycerol biosynthetic process;GO:0019432 triglyceride biosynthetic process;GO:0006656 phosphatidylcholine biosynthetic process
AT1G74280	-1.20839	2.26738	-4.53391	1.61443e-05	0.000159031	2.81074		AT1G74280	alpha/beta-Hydrolases superfamily protein
AT1G74530	-1.97613	2.52762	-9.08846	1.00888e-14	3.74576e-13	22.919		AT1G74530	transmembrane protein	GO:0008150 biological_process
AT1G74930	-2.846	1.84663	-8.76291	5.17156e-14	1.78104e-12	20.6902		ORA47	Integrase-type DNA-binding superfamily protein	GO:0002213 defense response to insect;GO:0009873 ethylene-activated signaling pathway;GO:0071369 cellular response to ethylene stimulus
AT1G75270	-1.17602	5.18918	-12.2094	1.5965e-20	9.31678e-19	36.2087		DHAR2	dehydroascorbate reductase 2	GO:0080151 positive regulation of salicylic acid mediated signaling pathway;GO:2000031 regulation of salicylic acid mediated signaling pathway;GO:2001040 positive regulation of cellular response to drug
AT1G75490	-1.02752	1.40326	-2.76645	0.00675488	0.0280766	-2.47946		AT1G75490	Integrase-type DNA-binding superfamily protein	GO:0010200 response to chitin;GO:0045893 positive regulation of transcription, DNA-templated;GO:1903508 positive regulation of nucleic acid-templated transcription
AT1G76530	-1.53615	-0.224581	-2.90011	0.0045896	0.0203819	-2.08672		AT1G76530	Auxin efflux carrier family protein	GO:0009734 auxin-activated signaling pathway;GO:0071365 cellular response to auxin stimulus;GO:0009733 response to auxin
AT1G76600	-1.73682	3.93117	-12.6295	2.09291e-22	1.451e-20	40.4147		AT1G76600	poly polymerase	GO:0071456 cellular response to hypoxia;GO:0036294 cellular response to decreased oxygen levels;GO:0071453 cellular response to oxygen levels
AT1G76680	-2.23325	6.9394	-39.8592	4.65437e-63	1.73383e-59	133.33		OPR1	12-oxophytodienoate reductase 1	GO:0031408 oxylipin biosynthetic process;GO:0009695 jasmonic acid biosynthetic process;GO:0031407 oxylipin metabolic process
AT1G76690	-1.76152	4.64288	-15.9942	2.80966e-29	3.60912e-27	56.0719		OPR2	12-oxophytodienoate reductase 2	GO:0031408 oxylipin biosynthetic process;GO:0009695 jasmonic acid biosynthetic process;GO:0031407 oxylipin metabolic process
AT1G76730	-1.65023	4.50387	-14.4689	3.11315e-26	3.07885e-24	49.1522		COG0212	NagB/RpiA/CoA transferase-like superfamily protein
AT1G79110	-1.34544	4.05164	-10.273	2.58381e-17	1.21837e-15	28.922		BRG2	zinc ion binding protein	GO:0043067 regulation of programmed cell death;GO:0010941 regulation of cell death;GO:0012501 programmed cell death
AT1G79410	-1.64557	4.12253	-12.7684	1.06286e-22	7.58974e-21	41.1032		OCT5	organic cation/carnitine transporter5	GO:0042631 cellular response to water deprivation;GO:0071462 cellular response to water stimulus;GO:0070417 cellular response to cold
AT1G79680	-2.63011	-0.970818	-3.15974	0.00209109	0.0106474	-1.77486		WAKL10	WALL ASSOCIATED KINASE (WAK)-LIKE 10	GO:0009751 response to salicylic acid;GO:0009620 response to fungus;GO:0046677 response to antibiotic
AT1G80340	-1.85958	1.49463	-5.06444	1.88188e-06	2.25291e-05	4.71869		GA3OX2	gibberellin 3-oxidase 2	GO:0009686 gibberellin biosynthetic process;GO:0009685 gibberellin metabolic process;GO:0016102 diterpenoid biosynthetic process
AT1G80560	-1.11504	5.52046	-13.5312	2.6583e-24	2.1764e-22	44.7426		IMD2	isopropylmalate dehydrogenase 2	GO:0009098 leucine biosynthetic process;GO:0009082 branched-chain amino acid biosynthetic process;GO:0006551 leucine metabolic process
AT1G80840	-2.02076	4.1361	-15.3244	5.89297e-28	6.82455e-26	52.9295		WRKY40	WRKY DNA-binding protein 40	GO:0050691 regulation of defense response to virus by host;GO:0050688 regulation of defense response to virus;GO:0010200 response to chitin
AT2G02150	-1.29695	1.86426	-4.10874	8.17024e-05	0.000664552	1.35916		EMB2794	Tetratricopeptide repeat (TPR)-like superfamily protein
AT2G03760	-1.47711	4.59175	-13.15	1.66664e-23	1.28896e-21	42.9661		SOT12	sulfotransferase 12	GO:0016131 brassinosteroid metabolic process;GO:0016128 phytosteroid metabolic process;GO:0009751 response to salicylic acid
AT2G04040	-1.47323	5.33604	-17.6298	2.1107e-32	3.57395e-30	63.2775		DTX1	MATE efflux family protein	GO:0015691 cadmium ion transport;GO:0051238 sequestering of metal ion;GO:0000041 transition metal ion transport
AT2G04050	-2.12169	2.43812	-8.19083	8.98411e-13	2.66318e-11	18.4897		AT2G04050	MATE efflux family protein	GO:0055085 transmembrane transport;GO:0006810 transport;GO:0051234 establishment of localization
AT2G05380	-1.63838	10.4137	-17.2899	0.000249144	0.00173315	0.943373		GRP3S	glycine-rich protein 3 short	GO:0008150 biological_process
AT2G05914	-3.2183	-0.497998	-3.97443	0.000133599	0.00101706	0.141115		AT2G05914	ncRNA
AT2G05915	-3.4714	-2.19264	-3.59845	0.000500472	0.00315189	-1.08018		AT2G05915	hypothetical protein	GO:0008150 biological_process
AT2G06995	-2.77007	0.637243	-4.80086	5.56505e-06	6.05572e-05	3.23694		AT2G06995	ncRNA
AT2G08130	-1.00208	2.32136	-3.79732	0.000251658	0.00174737	0.267813		AT2G08130	ncRNA
AT2G08340	-1.6752	5.78254	-21.5677	2.49715e-39	8.33042e-37	79.1156		AT2G08340	ncRNA
AT2G08825	-1.2017	0.696336	-2.6547	0.00924134	0.0363266	-2.66402		AT2G08825	ncRNA
AT2G08965	-1.59688	2.06816	-5.39734	4.58473e-07	6.18426e-06	6.10442		AT2G08965	ncRNA
AT2G09055	-2.21459	-1.31322	-2.62267	0.0100933	0.039073	-2.83056		AT2G09055	ncRNA
AT2G09300	-1.18756	1.6561	-3.8571	0.000203573	0.00145369	0.524866		AT2G09300	ncRNA
AT2G11810	-3.3408	1.03798	-6.02679	2.83085e-08	4.75422e-07	7.58699		MGDC	monogalactosyldiacylglycerol synthase type C	GO:0019375 galactolipid biosynthetic process;GO:0019374 galactolipid metabolic process;GO:0016036 cellular response to phosphate starvation
AT2G14580	-1.39143	2.2529	-5.69996	1.22299e-07	1.83211e-06	7.36386		PRB1	basic pathogenesis-related protein 1	GO:0080027 response to herbivore;GO:0009814 defense response, incompatible interaction;GO:0009751 response to salicylic acid
AT2G15042	-1.7454	-0.00769098	-3.05954	0.00284777	0.0136795	-1.72734		AT2G15042	Leucine-rich repeat (LRR) family protein	GO:0008150 biological_process
AT2G15390	-1.02417	2.95247	-4.62089	1.16535e-05	0.000118403	3.03943		FUT4	fucosyltransferase 4	GO:0009969 xyloglucan biosynthetic process;GO:0010411 xyloglucan metabolic process;GO:0010410 hemicellulose metabolic process
AT2G15480	-2.07039	4.08812	-15.5182	2.42933e-28	2.8729e-26	53.7894		UGT73B5	UDP-glucosyl transferase 73B5	GO:0051707 response to other organism;GO:0043207 response to external biotic stimulus;GO:0009607 response to biotic stimulus
AT2G15490	-1.69287	3.7885	-11.6144	3.12289e-20	1.79433e-18	35.4833		UGT73B4	UDP-glycosyltransferase 73B4	GO:0009636 response to toxic substance;GO:0051707 response to other organism;GO:0043207 response to external biotic stimulus
AT2G15880	-1.4783	4.50701	-12.6629	1.77768e-22	1.24947e-20	40.6261		AT2G15880	Leucine-rich repeat (LRR) family protein	GO:0071555 cell wall organization;GO:0045229 external encapsulating structure organization;GO:0071554 cell wall organization or biogenesis
AT2G17740	-1.79464	1.8033	-4.84758	4.6026e-06	5.11042e-05	3.91659		AT2G17740	Cysteine/Histidine-rich C1 domain family protein	GO:0055046 microgametogenesis;GO:0009561 megagametogenesis;GO:0009553 embryo sac development
AT2G19990	-1.24259	0.655562	-2.58309	0.0112436	0.0425796	-2.80573		PR-1-LIKE	pathogenesis-related protein-1-like protein	GO:0042742 defense response to bacterium;GO:0098542 defense response to other organism;GO:0009617 response to bacterium
AT2G20880	-3.17308	-2.29303	-3.24126	0.00161843	0.00860252	-1.82778		ERF53	Integrase-type DNA-binding superfamily protein	GO:1900036 positive regulation of cellular response to heat;GO:2000070 regulation of response to water deprivation;GO:1900034 regulation of cellular response to heat
AT2G21650	-2.59648	-0.973622	-3.34337	0.00116689	0.00653992	-1.30562		MEE3	Homeodomain-like superfamily protein	GO:0010114 response to red light;GO:0009630 gravitropism;GO:0009793 embryo development ending in seed dormancy
AT2G22590	-3.69269	-0.257575	-5.11755	1.50692e-06	1.8405e-05	3.63403		AT2G22590	UDP-Glycosyltransferase superfamily protein
AT2G22880	-1.81179	1.266	-4.57517	1.37254e-05	0.000137138	2.90991		AT2G22880	VQ motif-containing protein	GO:0010224 response to UV-B;GO:0009411 response to UV;GO:0009416 response to light stimulus
AT2G23348	-1.56057	-0.302654	-2.60326	0.0106434	0.0407555	-2.7451		AT2G23348	transmembrane protein	GO:0008150 biological_process
AT2G23910	-1.08804	3.93369	-8.18618	9.19397e-13	2.71818e-11	18.638		AT2G23910	NAD(P)-binding Rossmann-fold superfamily protein	GO:0080167 response to karrikin;GO:0009628 response to abiotic stimulus;GO:0050896 response to stimulus
AT2G24100	-1.24498	3.94082	-9.14076	7.75561e-15	2.90361e-13	23.3249		ASG1	ATP-dependent DNA helicase
AT2G25450	-1.31381	9.02892	-37.4495	1.58484e-60	4.42785e-57	127.832		AT2G25450	2-oxoglutarate (2OG) and Fe(II)-dependent oxygenase superfamily protein	GO:0010439 regulation of glucosinolate biosynthetic process;GO:0019761 glucosinolate biosynthetic process;GO:0019758 glycosinolate biosynthetic process
AT2G25625	-1.16538	2.64307	-4.28311	4.25064e-05	0.000375073	1.92314		AT2G25625	histone deacetylase-like protein	GO:1904821 chloroplast disassembly;GO:0009658 chloroplast organization;GO:0009657 plastid organization
AT2G26010	-3.65796	0.812458	-5.49182	5.83818e-07	7.7304e-06	4.77474		PDF1.3	plant defensin 1.3	GO:0031640 killing of cells of other organism;GO:0044364 disruption of cells of other organism;GO:0050832 defense response to fungus
AT2G26020	-3.06943	-1.28874	-3.15575	0.00211726	0.0107503	-2.0011		PDF1.2b	plant defensin 1.2b	GO:0031640 killing of cells of other organism;GO:0044364 disruption of cells of other organism;GO:0050832 defense response to fungus
AT2G26530	-1.42105	3.58285	-8.49818	1.94439e-13	6.23517e-12	20.1937		AR781	AR781, pheromone receptor-like protein (DUF1645)	GO:0010038 response to metal ion;GO:0010035 response to inorganic substance;GO:0042221 response to chemical
AT2G27820	-1.00395	4.90472	-9.6128	7.19796e-16	3.05278e-14	25.5722		PD1	prephenate dehydratase 1	GO:0009094 L-phenylalanine biosynthetic process;GO:0006571 tyrosine biosynthetic process;GO:0010244 response to low fluence blue light stimulus by blue low-fluence system
AT2G29090	-1.86628	1.92224	-6.19039	1.34339e-08	2.36798e-07	9.36756		CYP707A2	cytochrome P450, family 707, subfamily A, polypeptide 2	GO:0048838 release of seed from dormancy;GO:0046345 abscisic acid catabolic process;GO:0043290 apocarotenoid catabolic process
AT2G29420	-1.78626	5.7696	-23.0066	1.16145e-41	5.19192e-39	84.4167		GSTU7	glutathione S-transferase tau 7	GO:0009407 toxin catabolic process;GO:0009751 response to salicylic acid;GO:0009404 toxin metabolic process
AT2G29460	-3.21217	2.20174	-11.0512	5.18565e-19	2.70173e-17	31.5083		GSTU4	glutathione S-transferase tau 4	GO:1900367 positive regulation of defense response to insect;GO:2000068 regulation of defense response to insect;GO:0002213 defense response to insect
AT2G29480	-2.09949	1.96322	-7.5808	1.8172e-11	4.62073e-10	15.5897		GSTU2	glutathione S-transferase tau 2	GO:0009407 toxin catabolic process;GO:0009404 toxin metabolic process;GO:0006749 glutathione metabolic process
AT2G29485	-1.44926	2.31955	-6.44085	4.22716e-09	8.02047e-08	10.5549		AT2G29485	hypothetical protein
AT2G29490	-1.79071	4.72428	-16.7423	1.00296e-30	1.42785e-28	59.3678		GSTU1	glutathione S-transferase TAU 1	GO:0009407 toxin catabolic process;GO:0009404 toxin metabolic process;GO:0006749 glutathione metabolic process
AT2G30140	-1.78964	4.74093	-16.7345	1.03839e-30	1.46893e-28	59.3292		UGT87A2	UDP-Glycosyltransferase superfamily protein	GO:0009909 regulation of flower development;GO:0048831 regulation of shoot system development;GO:0009908 flower development
AT2G31750	-1.34685	5.19369	-15.16	1.25469e-27	1.42353e-25	52.3707		UGT74D1	UDP-glucosyl transferase 74D1	GO:0009850 auxin metabolic process;GO:0042445 hormone metabolic process;GO:0010817 regulation of hormone levels
AT2G31751	-1.33101	5.23657	-14.4875	2.854e-26	2.84776e-24	49.2726		AT2G31751	ncRNA	GO:0008150 biological_process
AT2G31945	-1.48122	0.716325	-3.74581	0.000301274	0.00203806	0.20984		AT2G31945	transmembrane protein	GO:0008150 biological_process
AT2G31955	-1.30887	4.41574	-11.0715	4.68411e-19	2.45186e-17	32.8611		CNX2	cofactor of nitrate reductase and xanthine dehydrogenase 2	GO:0006777 Mo-molybdopterin cofactor biosynthetic process;GO:0019720 Mo-molybdopterin cofactor metabolic process;GO:0043545 molybdopterin cofactor metabolic process
AT2G32190	-1.08936	1.96424	-3.73169	0.000316461	0.00212282	0.116173		AT2G32190	cysteine-rich/transmembrane domain A-like protein	GO:0008150 biological_process
AT2G32530	-1.50608	2.74043	-7.08764	1.98351e-10	4.46011e-09	13.4827		CSLB03	cellulose synthase-like B3	GO:0030244 cellulose biosynthetic process;GO:0009833 plant-type primary cell wall biogenesis;GO:0030243 cellulose metabolic process
AT2G32960	-1.22522	3.39869	-7.2954	7.28476e-11	1.73215e-09	14.4404		PFA-DSP2	Phosphotyrosine protein phosphatases superfamily protein	GO:0016311 dephosphorylation;GO:0006796 phosphate-containing compound metabolic process;GO:0006793 phosphorus metabolic process
AT2G33710	-1.03743	1.81152	-3.56972	0.000551668	0.00342509	-0.386402		AT2G33710	Integrase-type DNA-binding superfamily protein	GO:0009873 ethylene-activated signaling pathway;GO:0071369 cellular response to ethylene stimulus;GO:0010200 response to chitin
AT2G34202	-2.73814	-1.59559	-2.87286	0.00497091	0.0217767	-2.47185		MIR399d	ncRNA	GO:0016036 cellular response to phosphate starvation;GO:0035195 gene silencing by miRNA;GO:0009267 cellular response to starvation
AT2G34210	-2.00372	0.454153	-3.63763	0.000437871	0.00280586	-0.230511		AT2G34210	Transcription elongation factor Spt5	GO:0032784 regulation of DNA-templated transcription, elongation;GO:0006368 transcription elongation from RNA polymerase II promoter;GO:0006354 DNA-templated transcription, elongation
AT2G34360	-1.80472	0.0205659	-3.54242	0.000604873	0.00371314	-0.445777		AT2G34360	MATE efflux family protein
AT2G34660	-1.02322	6.45012	-16.3389	5.99714e-30	8.12376e-28	57.6034		ABCC2	multidrug resistance-associated protein 2	GO:1902418 (+)-abscisic acid D-glucopyranosyl ester transmembrane transport;GO:0042946 glucoside transport;GO:1901656 glycoside transport
AT2G36540	-1.60398	0.495772	-3.3457	0.00115812	0.00649562	-0.954295		AT2G36540	Haloacid dehalogenase-like hydrolase (HAD) superfamily protein	GO:0008150 biological_process
AT2G36690	-1.04761	2.49806	-4.3992	2.72655e-05	0.00025371	2.28537		AT2G36690	2-oxoglutarate (2OG) and Fe(II)-dependent oxygenase superfamily protein	GO:0009686 gibberellin biosynthetic process;GO:0009685 gibberellin metabolic process;GO:0016102 diterpenoid biosynthetic process
AT2G36750	-4.2538	1.88996	-11.0026	6.61315e-19	3.41364e-17	29.8248		UGT73C1	UDP-glucosyl transferase 73C1	GO:0010224 response to UV-B;GO:0009411 response to UV;GO:0009416 response to light stimulus
AT2G36770	-1.12138	1.54315	-3.73851	0.000309039	0.00208303	0.14441		AT2G36770	UDP-Glycosyltransferase superfamily protein
AT2G36780	-2.13237	1.99553	-7.20407	1.13261e-10	2.62603e-09	13.7977		AT2G36780	UDP-Glycosyltransferase superfamily protein
AT2G36800	-2.93268	4.27699	-21.8462	8.67092e-40	3.02818e-37	79.2129		DOGT1	don-glucosyltransferase 1	GO:0016131 brassinosteroid metabolic process;GO:0016128 phytosteroid metabolic process;GO:0071456 cellular response to hypoxia
AT2G36950	-1.17591	5.00127	-11.9651	5.48904e-21	3.31582e-19	37.2208		AT2G36950	Heavy metal transport/detoxification superfamily protein	GO:0030001 metal ion transport;GO:0006812 cation transport;GO:0006811 ion transport
AT2G36970	-2.16029	3.5649	-13.8725	5.20779e-25	4.58265e-23	46.1286		AT2G36970	UDP-Glycosyltransferase superfamily protein
AT2G37770	-2.71776	4.05037	-20.5589	1.24249e-37	3.56038e-35	74.513		ChlAKR	NAD(P)-linked oxidoreductase superfamily protein	GO:0009414 response to water deprivation;GO:0009415 response to water;GO:0009651 response to salt stress
AT2G38210	-2.14342	3.48429	-11.9997	4.62543e-21	2.82467e-19	37.1721		PDX1L4	putative PDX1-like protein 4	GO:0008615 pyridoxine biosynthetic process;GO:0042823 pyridoxal phosphate biosynthetic process;GO:0008614 pyridoxine metabolic process
AT2G38470	-1.86821	5.47189	-19.8627	6.25281e-36	1.47112e-33	71.2857		WRKY33	WRKY DNA-binding protein 33	GO:0010120 camalexin biosynthetic process;GO:0052317 camalexin metabolic process;GO:0009700 indole phytoalexin biosynthetic process
AT2G38940	-1.62038	4.71488	-13.424	4.44916e-24	3.5389e-22	44.2508		PHT1;4	phosphate transporter 1;4	GO:0006817 phosphate ion transport;GO:0009737 response to abscisic acid;GO:0015698 inorganic anion transport
AT2G39980	-1.27121	3.89194	-8.21165	8.10169e-13	2.41764e-11	18.8014		AT2G39980	HXXXD-type acyl-transferase family protein	GO:0080167 response to karrikin;GO:0009628 response to abiotic stimulus;GO:0050896 response to stimulus
AT2G40000	-1.64445	6.67818	-25.8385	6.09549e-46	4.00706e-43	94.295		HSPRO2	ortholog of sugar beet HS1 PRO-1 2	GO:0019441 tryptophan catabolic process to kynurenine;GO:0006569 tryptophan catabolic process;GO:0046218 indolalkylamine catabolic process
AT2G40140	-1.33047	5.55618	-15.7692	8.01109e-29	9.94755e-27	55.0973		CZF1	zinc finger (CCCH-type) family protein	GO:0010200 response to chitin;GO:0071456 cellular response to hypoxia;GO:0050832 defense response to fungus
AT2G40340	-1.42504	2.40084	-5.38898	4.75268e-07	6.38769e-06	6.08896		DREB2C	Integrase-type DNA-binding superfamily protein	GO:0010286 heat acclimation;GO:0009738 abscisic acid-activated signaling pathway;GO:0071215 cellular response to abscisic acid stimulus
AT2G40350	-1.5846	-0.203372	-2.70626	0.00800609	0.0323179	-2.52712		AT2G40350	Integrase-type DNA-binding superfamily protein	GO:0010286 heat acclimation;GO:0009408 response to heat;GO:0009266 response to temperature stimulus
AT2G41380	-1.28107	3.55296	-6.90819	4.67943e-10	1.01093e-08	12.6564		AT2G41380	S-adenosyl-L-methionine-dependent methyltransferases superfamily protein	GO:0046686 response to cadmium ion;GO:0010038 response to metal ion;GO:0032259 methylation
AT2G41810	-1.73696	-0.00924256	-3.22177	0.0017214	0.00904442	-1.30707		AT2G41810	imidazolonepropionase (Protein of unknown function, DUF642)	GO:0008150 biological_process
AT2G46440	-1.17401	2.09571	-4.07612	9.21526e-05	0.000736924	1.22396		CNGC11	cyclic nucleotide-gated channels	GO:0009620 response to fungus;GO:0009617 response to bacterium;GO:0051707 response to other organism
AT2G47460	-1.38894	2.22486	-5.2344	9.20358e-07	1.17548e-05	5.47184		MYB12	myb domain protein 12	GO:1900386 positive regulation of flavonol biosynthetic process;GO:1900384 regulation of flavonol biosynthetic process;GO:0009963 positive regulation of flavonoid biosynthetic process
AT3G01920	-1.27934	3.75467	-9.03744	1.30385e-14	4.74631e-13	22.8229		AT3G01920	DHBP synthase RibB-like alpha/beta domain-containing protein	GO:0008150 biological_process
AT3G01970	-1.11445	3.24615	-5.91208	4.75029e-08	7.66045e-07	8.21718		WRKY45	WRKY DNA-binding protein 45	GO:0006817 phosphate ion transport;GO:0015698 inorganic anion transport;GO:0006820 anion transport
AT3G02040	-1.03907	4.86501	-9.26874	4.07338e-15	1.56973e-13	23.8984		SRG3	senescence-related gene 3	GO:0030643 cellular phosphate ion homeostasis;GO:0072502 cellular trivalent inorganic anion homeostasis;GO:0072501 cellular divalent inorganic anion homeostasis
AT3G02150	-1.04622	3.16983	-5.71111	1.16417e-07	1.75339e-06	7.33816		PTF1	plastid transcription factor 1	GO:0045962 positive regulation of development, heterochronic;GO:0009965 leaf morphogenesis;GO:0010150 leaf senescence
AT3G02855	-1.25232	0.517494	-2.52002	0.0133227	0.0488879	-2.93477		AT3G02855	ncRNA
AT3G03470	-1.2462	3.63323	-7.29191	7.40885e-11	1.75791e-09	14.4256		CYP89A9	cytochrome P450, family 87, subfamily A, polypeptide 9	GO:0055114 oxidation-reduction process;GO:0008152 metabolic process;GO:0008150 biological_process
AT3G04000	-1.54545	3.61715	-10.6942	3.10679e-18	1.5228e-16	30.991		AT3G04000	NAD(P)-binding Rossmann-fold superfamily protein	GO:0055114 oxidation-reduction process;GO:0008152 metabolic process;GO:0008150 biological_process
AT3G04010	-1.63559	3.88036	-11.3598	1.10941e-19	6.1075e-18	34.2494		AT3G04010	O-Glycosyl hydrolases family 17 protein	GO:0005975 carbohydrate metabolic process;GO:0044238 primary metabolic process;GO:0071704 organic substance metabolic process
AT3G04085	-1.12042	1.28515	-3.02519	0.0031608	0.0149296	-1.83112		AT3G04085	ncRNA
AT3G04181	-2.58647	-1.21416	-2.90209	0.00456298	0.0202798	-2.34685		AT3G04181	hypothetical protein	GO:0008150 biological_process
AT3G04640	-1.1093	3.4988	-6.98351	3.2667e-10	7.15123e-09	12.9677		AT3G04640	glycine-rich protein	GO:0071456 cellular response to hypoxia;GO:0036294 cellular response to decreased oxygen levels;GO:0071453 cellular response to oxygen levels
AT3G05155	-1.28187	0.675768	-2.79772	0.006178	0.0260734	-2.33347		AT3G05155	Major facilitator superfamily protein
AT3G05630	-1.2217	2.40553	-4.32289	3.65357e-05	0.000327167	2.06819		PLDP2	phospholipase D P2	GO:0019375 galactolipid biosynthetic process;GO:0019374 galactolipid metabolic process;GO:0006654 phosphatidic acid biosynthetic process
AT3G05945	-2.12038	3.12017	-8.5923	1.21488e-13	4.03473e-12	20.4225		AT3G05945	ncRNA
AT3G07350	-2.57084	4.54131	-18.5401	4.46086e-34	8.9824e-32	66.5236		AT3G07350	sulfate/thiosulfate import ATP-binding protein, putative (DUF506)	GO:0071456 cellular response to hypoxia;GO:0036294 cellular response to decreased oxygen levels;GO:0071453 cellular response to oxygen levels
AT3G08220	-1.28625	1.23073	-3.4778	0.000750764	0.00447475	-0.587801		AT3G08220	ncRNA
AT3G09545	-3.61592	-2.14404	-3.55157	0.000599117	0.00368387	-1.27201		AT3G09545	ncRNA
AT3G10060	-1.54602	5.3925	-18.3912	8.32343e-34	1.59006e-31	66.4817		AT3G10060	FKBP-like peptidyl-prolyl cis-trans isomerase family protein
AT3G10120	-1.16972	3.00625	-6.34508	6.59119e-09	1.21451e-07	10.1025		AT3G10120	hypothetical protein	GO:0008150 biological_process
AT3G10930	-1.1111	1.04469	-2.8818	0.00484272	0.0213112	-2.18281		AT3G10930	hypothetical protein	GO:1902883 negative regulation of response to oxidative stress;GO:1902882 regulation of response to oxidative stress;GO:0042542 response to hydrogen peroxide
AT3G13437	-1.6088	0.676069	-3.11469	0.00240458	0.0119247	-1.56825		AT3G13437	transmembrane protein	GO:0009414 response to water deprivation;GO:0050832 defense response to fungus;GO:0009415 response to water
AT3G14620	-1.22068	5.79076	-15.618	1.54199e-28	1.86297e-26	54.4352		CYP72A8	cytochrome P450, family 72, subfamily A, polypeptide 8	GO:0007623 circadian rhythm;GO:0048511 rhythmic process;GO:0055114 oxidation-reduction process
AT3G14660	-1.14348	7.80664	-25.0676	2.80567e-43	1.45836e-40	88.2116		CYP72A13	cytochrome P450, family 72, subfamily A, polypeptide 13	GO:0055114 oxidation-reduction process;GO:0008152 metabolic process;GO:0008150 biological_process
AT3G14770	-1.03675	3.63608	-6.75664	9.60823e-10	1.994e-08	11.9046		SWEET2	Nodulin MtN3 family protein	GO:0008643 carbohydrate transport;GO:0071702 organic substance transport;GO:0006810 transport
AT3G14990	-1.05208	9.02695	-31.8262	5.0494e-54	6.63877e-51	112.827		DJ1A	Class I glutamine amidotransferase-like superfamily protein	GO:0036529 protein deglycation, glyoxal removal;GO:0046295 glycolate biosynthetic process;GO:0106046 guanine deglycation, glyoxal removal
AT3G15440	-1.10904	0.681899	-2.58814	0.0110906	0.0421145	-2.83437		AT3G15440	RING/U-box protein	GO:0008150 biological_process
AT3G15500	-1.18265	3.34267	-6.33775	6.81856e-09	1.25125e-07	10.0726		NAC3	NAC domain containing protein 3	GO:0009867 jasmonic acid mediated signaling pathway;GO:0071395 cellular response to jasmonic acid stimulus;GO:0009753 response to jasmonic acid
AT3G16210	-2.87643	-2.44295	-2.7359	0.00736572	0.0301026	-2.81628		AT3G16210	F-box family protein	GO:0008150 biological_process
AT3G16525	-1.37649	5.28278	-14.2891	7.24746e-26	6.83494e-24	48.3515		AT3G16525	hypothetical protein
AT3G16530	-1.34448	5.90504	-16.9504	4.01974e-31	6.02988e-29	60.355		AT3G16530	Legume lectin family protein	GO:0002239 response to oomycetes;GO:0010200 response to chitin;GO:0010243 response to organonitrogen compound
AT3G16720	-1.02134	4.11262	-7.59608	1.6864e-11	4.30282e-10	15.7934		ATL2	TOXICOS EN LEVADURA 2	GO:0010200 response to chitin;GO:0016567 protein ubiquitination;GO:0032446 protein modification by small protein conjugation
AT3G17609	-1.09299	2.94663	-5.78467	8.39869e-08	1.30451e-06	7.67093		HYH	HY5-homolog	GO:0009585 red, far-red light phototransduction;GO:0010099 regulation of photomorphogenesis;GO:0010017 red or far-red light signaling pathway
AT3G17790	-1.40667	4.56589	-11.1955	2.51996e-19	1.35069e-17	33.4742		PAP17	purple acid phosphatase 17	GO:0030643 cellular phosphate ion homeostasis;GO:0072502 cellular trivalent inorganic anion homeostasis;GO:0072501 cellular divalent inorganic anion homeostasis
AT3G18775	-1.1574	2.99503	-5.78514	8.38102e-08	1.30267e-06	7.68556		AT3G18775	hypothetical protein
AT3G19615	-1.7805	-0.521386	-2.7653	0.00677712	0.0281448	-2.42184		AT3G19615	beta-1,4-xylosidase	GO:0008150 biological_process
AT3G20340	-2.19119	3.88272	-15.0759	1.8484e-27	2.08655e-25	51.7023		AT3G20340	protein expression protein	GO:0006979 response to oxidative stress;GO:0006950 response to stress;GO:0050896 response to stimulus
AT3G21420	-1.34297	2.95654	-6.8809	5.32888e-10	1.14086e-08	12.5372		LBO1	2-oxoglutarate (2OG) and Fe(II)-dependent oxygenase superfamily protein	GO:1901601 strigolactone biosynthetic process;GO:1901600 strigolactone metabolic process;GO:1901336 lactone biosynthetic process
AT3G21560	-1.23558	4.58179	-10.9382	9.131e-19	4.62782e-17	32.1975		UGT84A2	UDP-Glycosyltransferase superfamily protein	GO:0009801 cinnamic acid ester metabolic process;GO:0009718 anthocyanin-containing compound biosynthetic process;GO:0046283 anthocyanin-containing compound metabolic process
AT3G21750	-1.1715	4.70388	-10.0458	2.82894e-15	1.10735e-13	24.3834		UGT71B1	UDP-glucosyl transferase 71B1
AT3G21755	-1.41674	4.91845	-13.8901	4.78987e-25	4.24835e-23	46.4815		AT3G21755	ncRNA	GO:0008150 biological_process
AT3G21760	-1.32581	4.95376	-13.554	2.38297e-24	1.96538e-22	44.893		HYR1	UDP-Glycosyltransferase superfamily protein
AT3G21780	-1.32194	1.68078	-4.16919	6.5263e-05	0.000545918	1.56239		UGT71B6	UDP-glucosyl transferase 71B6	GO:0046345 abscisic acid catabolic process;GO:0043290 apocarotenoid catabolic process;GO:0016107 sesquiterpenoid catabolic process
AT3G21781	-1.53998	1.79757	-4.89473	3.79611e-06	4.2852e-05	4.15034		AT3G21781	ncRNA	GO:0008150 biological_process
AT3G22160	-1.28749	2.34568	-5.10993	1.55582e-06	1.89195e-05	4.97657		AT3G22160	VQ motif-containing protein	GO:2000022 regulation of jasmonic acid mediated signaling pathway;GO:0009867 jasmonic acid mediated signaling pathway;GO:0071395 cellular response to jasmonic acid stimulus
AT3G23240	-2.66536	-1.92471	-2.65659	0.00919328	0.0361631	-2.89945		ERF1	ethylene response factor 1	GO:0009867 jasmonic acid mediated signaling pathway;GO:0009873 ethylene-activated signaling pathway;GO:0071395 cellular response to jasmonic acid stimulus
AT3G23550	-1.86526	3.55702	-11.5718	3.8599e-20	2.20646e-18	35.2092		AT3G23550	MATE efflux family protein	GO:0002229 defense response to oomycetes;GO:0002239 response to oomycetes;GO:0098542 defense response to other organism
AT3G25240	-3.66551	-1.57547	-3.8912	0.000180264	0.00130687	-0.427469		AT3G25240	sulfate/thiosulfate import ATP-binding protein, putative (DUF506)	GO:0008150 biological_process
AT3G25760	-1.11634	3.28168	-5.7643	9.21663e-08	1.41679e-06	7.58138		AOC1	allene oxide cyclase 1	GO:0009695 jasmonic acid biosynthetic process;GO:0009269 response to desiccation;GO:0009694 jasmonic acid metabolic process
AT3G25790	-1.60623	1.78508	-5.24333	8.8612e-07	1.13695e-05	5.48713		AT3G25790	myb-like transcription factor family protein	GO:0090548 response to nitrate starvation;GO:0016036 cellular response to phosphate starvation;GO:0009267 cellular response to starvation
AT3G26290	-1.00503	3.86192	-6.18347	1.4904e-08	2.60861e-07	9.26421		CYP71B26	cytochrome P450, family 71, subfamily B, polypeptide 26	GO:0055114 oxidation-reduction process;GO:0008152 metabolic process;GO:0008150 biological_process
AT3G28740	-3.03059	5.61843	-35.3237	3.58284e-58	8.89777e-55	121.315		CYP81D11	Cytochrome P450 superfamily protein	GO:0002213 defense response to insect;GO:0098542 defense response to other organism;GO:0051707 response to other organism
AT3G29810	-1.22839	1.88813	-4.19191	5.99476e-05	0.000506957	1.62486		COBL2	COBRA-like protein 2 precursor	GO:0052324 plant-type cell wall cellulose biosynthetic process;GO:0048354 mucilage biosynthetic process involved in seed coat development;GO:0052541 plant-type cell wall cellulose metabolic process
AT3G43850	-1.95292	0.0916353	-3.09773	0.00253354	0.0124346	-1.68137		AT3G43850	hypothetical protein	GO:0008150 biological_process
AT3G44510	-1.3648	1.24332	-3.32553	0.00123612	0.00688477	-1.00479		AT3G44510	alpha/beta-Hydrolases superfamily protein	GO:0008150 biological_process
AT3G44970	-1.05161	3.97835	-7.55299	2.08167e-11	5.26925e-10	15.593		AT3G44970	Cytochrome P450 superfamily protein
AT3G46080	-2.70175	0.0858235	-5.12011	1.49078e-06	1.82278e-05	4.44933		AT3G46080	C2H2-type zinc finger family protein	GO:0010200 response to chitin;GO:0071456 cellular response to hypoxia;GO:0036294 cellular response to decreased oxygen levels
AT3G46620	-1.04791	4.13512	-8.12784	1.22807e-12	3.5787e-11	18.3369		RDUF1	zinc finger (C3HC4-type RING finger) family protein	GO:0009738 abscisic acid-activated signaling pathway;GO:0010200 response to chitin;GO:0071215 cellular response to abscisic acid stimulus
AT3G46658	-1.59436	2.12625	-6.43135	4.41811e-09	8.34735e-08	10.4947		AT3G46658	ncRNA	GO:0008150 biological_process
AT3G46660	-1.38055	2.15155	-5.72958	1.07273e-07	1.62553e-06	7.48734		UGT76E12	UDP-glucosyl transferase 76E12
AT3G46668	-1.79925	4.26517	-13.7973	7.44993e-25	6.40436e-23	45.9588		AT3G46668	ncRNA	GO:0008150 biological_process
AT3G46670	-1.935	4.10627	-14.3892	4.52687e-26	4.38009e-24	48.6716		UGT76E11	UDP-glucosyl transferase 76E11
AT3G47010	-1.48651	1.9553	-4.76379	6.46541e-06	6.93543e-05	3.66437		AT3G47010	Glycosyl hydrolase family protein	GO:0005975 carbohydrate metabolic process;GO:0044238 primary metabolic process;GO:0071704 organic substance metabolic process
AT3G47420	-1.51684	3.53037	-8.22159	7.71149e-13	2.31045e-11	18.8459		G3Pp1	putative glycerol-3-phosphate transporter 1	GO:0055062 phosphate ion homeostasis;GO:0072506 trivalent inorganic anion homeostasis;GO:0072505 divalent inorganic anion homeostasis
AT3G48310	-1.35091	4.68465	-12.4944	4.05482e-22	2.70535e-20	39.8165		CYP71A22	cytochrome P450, family 71, subfamily A, polypeptide 22	GO:0055114 oxidation-reduction process;GO:0008152 metabolic process;GO:0008150 biological_process
AT3G49570	-1.75282	0.876692	-3.22092	0.00172599	0.00906431	-1.31681		LSU3	response to low sulfur 3	GO:0098869 cellular oxidant detoxification;GO:1990748 cellular detoxification;GO:0098754 detoxification
AT3G49580	-1.83686	1.3522	-4.2877	4.17722e-05	0.000369178	1.89578		LSU1	response to low sulfur 1	GO:0010438 cellular response to sulfur starvation;GO:0098869 cellular oxidant detoxification;GO:1990748 cellular detoxification
AT3G49620	-1.6521	3.06742	-7.98318	2.51346e-12	7.01352e-11	17.6744		DIN11	2-oxoglutarate (2OG) and Fe(II)-dependent oxygenase superfamily protein	GO:0009267 cellular response to starvation;GO:0031669 cellular response to nutrient levels;GO:0042594 response to starvation
AT3G50770	-1.51713	1.47757	-3.95165	0.000145072	0.00109249	0.852598		CML41	calmodulin-like 41
AT3G51750	-1.42716	0.516755	-2.79284	0.00626491	0.0263506	-2.33255		AT3G51750	hypothetical protein	GO:0008150 biological_process
AT3G51860	-1.5319	4.93349	-13.9794	3.13413e-25	2.80203e-23	46.8904		CAX3	cation exchanger 3	GO:0010351 lithium ion transport;GO:0030026 cellular manganese ion homeostasis;GO:0055071 manganese ion homeostasis
AT3G52360	-1.0801	3.36828	-5.98104	3.48164e-08	5.73458e-07	8.49172		AT3G52360	transmembrane protein	GO:0080167 response to karrikin;GO:0009628 response to abiotic stimulus;GO:0050896 response to stimulus
AT3G52520	-1.09805	1.4757	-3.04403	0.00298537	0.0142152	-1.79771		AT3G52520	hypothetical protein	GO:0008150 biological_process
AT3G53650	-1.00119	3.17077	-5.45736	3.5373e-07	4.85639e-06	6.27874		AT3G53650	Histone superfamily protein	GO:0006334 nucleosome assembly;GO:0031497 chromatin assembly;GO:0034728 nucleosome organization
AT3G54150	-1.53639	1.00646	-3.63442	0.000442707	0.00283279	-0.12747		AT3G54150	S-adenosyl-L-methionine-dependent methyltransferases superfamily protein	GO:0010584 pollen exine formation;GO:0010208 pollen wall assembly;GO:0009846 pollen germination
AT3G54990	-1.03745	3.41009	-5.92113	4.56082e-08	7.3976e-07	8.22581		SMZ	Integrase-type DNA-binding superfamily protein	GO:0009873 ethylene-activated signaling pathway;GO:0071369 cellular response to ethylene stimulus;GO:0009658 chloroplast organization
AT3G57760	-1.63392	1.61844	-5.28758	7.33997e-07	9.58829e-06	5.66248		AT3G57760	Protein kinase superfamily protein	GO:0006468 protein phosphorylation;GO:0016310 phosphorylation;GO:0007166 cell surface receptor signaling pathway
AT3G59140	-2.21238	4.37216	-18.3156	1.14361e-33	2.11247e-31	65.8693		ABCC10	multidrug resistance-associated protein 14	GO:0055085 transmembrane transport;GO:0006810 transport;GO:0051234 establishment of localization
AT3G60690	-1.38665	3.44672	-8.36967	3.69115e-13	1.14904e-11	19.5712		AT3G60690	SAUR-like auxin-responsive protein family	GO:0009733 response to auxin;GO:0009725 response to hormone;GO:0009719 response to endogenous stimulus
AT3G62860	-1.04913	4.00372	-7.53743	2.30238e-11	5.79511e-10	15.4915		AT3G62860	alpha/beta-Hydrolases superfamily protein
AT4G01870	-3.29303	7.29523	-58.935	6.35588e-76	1.4206e-71	162.01		AT4G01870	tolB protein-like protein	GO:0006508 proteolysis;GO:0019538 protein metabolic process;GO:1901564 organonitrogen compound metabolic process
AT4G02410	-1.94251	3.21301	-8.78596	1.04903e-12	3.08107e-11	18.5962		AT4G02410	Concanavalin A-like lectin protein kinase family protein	GO:0002229 defense response to oomycetes;GO:0002239 response to oomycetes;GO:0042742 defense response to bacterium
AT4G03510	-1.31647	5.45211	-14.7314	9.13361e-27	9.81468e-25	50.4015		RMA1	RING membrane-anchor 1	GO:0071712 ER-associated misfolded protein catabolic process;GO:0071218 cellular response to misfolded protein;GO:0006515 protein quality control for misfolded or incompletely synthesized proteins
AT4G04415	-2.51469	-2.04336	-2.73702	0.00734242	0.0300184	-2.68237		AT4G04415	hypothetical protein
AT4G04450	-1.2379	0.612051	-2.82738	0.00567261	0.0242797	-2.27486		WRKY42	WRKY family transcription factor	GO:0045892 negative regulation of transcription, DNA-templated;GO:1903507 negative regulation of nucleic acid-templated transcription;GO:1902679 negative regulation of RNA biosynthetic process
AT4G04610	-1.41512	6.13481	-18.4661	6.07888e-34	1.19183e-31	66.8082		APR1	APS reductase 1	GO:0019344 cysteine biosynthetic process;GO:0019419 sulfate reduction;GO:0006534 cysteine metabolic process
AT4G05390	-1.11293	5.26007	-12.4747	4.46514e-22	2.97025e-20	39.6832		RFNR1	root FNR 1	GO:0015979 photosynthesis;GO:0055114 oxidation-reduction process;GO:0044237 cellular metabolic process
AT4G06105	-2.75034	-1.908	-2.90968	0.00446215	0.0199109	-2.40595		AT4G06105	ncRNA
AT4G06665	-2.0389	4.43904	-14.1192	1.56364e-24	1.31387e-22	45.2084		AT4G06665	ncRNA
AT4G06746	-1.13776	2.34691	-5.22941	9.40029e-07	1.19923e-05	5.41924		RAP2.9	related to AP2 9	GO:0009873 ethylene-activated signaling pathway;GO:0071369 cellular response to ethylene stimulus;GO:0009723 response to ethylene
AT4G07820	-3.11882	1.46975	-9.73926	3.80517e-16	1.64188e-14	25.224		AT4G07820	CAP (Cysteine-rich secretory proteins, Antigen 5, and Pathogenesis-related 1 protein) superfamily protein
AT4G08555	-4.68371	2.05066	-12.9516	4.35833e-23	3.2256e-21	38.4431		AT4G08555	hypothetical protein	GO:0008150 biological_process
AT4G08795	-1.18338	3.98551	-8.5811	1.28486e-13	4.22165e-12	20.5758		AT4G08795	ncRNA
AT4G11400	-1.99991	-0.449379	-2.81651	0.00585323	0.0249299	-2.35073		AT4G11400	ARID/BRIGHT DNA-binding, ELM2 domain and myb-like DNA-binding domain-containing protein
AT4G12290	-1.78794	4.85341	-16.6228	1.69997e-30	2.34543e-28	58.8466		AT4G12290	Copper amine oxidase family protein	GO:0010118 stomatal movement;GO:1903426 regulation of reactive oxygen species biosynthetic process;GO:1903409 reactive oxygen species biosynthetic process
AT4G12310	-1.1223	5.40275	-12.7929	9.43153e-23	6.75654e-21	41.2189		CYP706A5	cytochrome P450, family 706, subfamily A, polypeptide 5	GO:0055114 oxidation-reduction process;GO:0008152 metabolic process;GO:0008150 biological_process
AT4G12320	-1.40707	5.01253	-13.6675	1.38427e-24	1.17642e-22	45.4314		CYP706A6	cytochrome P450, family 706, subfamily A, polypeptide 6	GO:0055114 oxidation-reduction process;GO:0008152 metabolic process;GO:0008150 biological_process
AT4G12480	-1.07606	8.37288	-22.3506	2.9063e-25	2.61931e-23	47.3705		EARLI1	Bifunctional inhibitor/lipid-transfer protein/seed storage 2S albumin superfamily protein	GO:0009682 induced systemic resistance;GO:0050832 defense response to fungus;GO:0009737 response to abscisic acid
AT4G12490	-1.04452	6.18416	-13.4011	4.76461e-23	3.51465e-21	41.8961		AT4G12490	Bifunctional inhibitor/lipid-transfer protein/seed storage 2S albumin superfamily protein	GO:0050832 defense response to fungus;GO:0009620 response to fungus;GO:0098542 defense response to other organism
AT4G12550	-1.72606	2.76446	-6.4188	4.68336e-09	8.80386e-08	10.4106		AIR1	Auxin-Induced in Root cultures 1	GO:0010102 lateral root morphogenesis;GO:0010101 post-embryonic root morphogenesis;GO:0048527 lateral root development
AT4G12735	-2.36898	0.719284	-4.98706	2.59552e-06	3.02937e-05	4.16962		AT4G12735	hypothetical protein	GO:0008150 biological_process
AT4G13000	-2.20213	-1.02846	-2.5613	0.0120282	0.0449798	-2.92968		AT4G13000	AGC (cAMP-dependent, cGMP-dependent and protein kinase C) kinase family protein	GO:0046777 protein autophosphorylation;GO:0006468 protein phosphorylation;GO:0016310 phosphorylation
AT4G13110	-1.13176	1.76029	-3.7995	0.000249588	0.0017357	0.337004		AT4G13110	BSD domain-containing protein	GO:0008150 biological_process
AT4G13260	-1.42947	0.310075	-2.74317	0.00735969	0.0300835	-2.45966		YUC2	Flavin-binding monooxygenase family protein	GO:0009851 auxin biosynthetic process;GO:0009850 auxin metabolic process;GO:0009723 response to ethylene
AT4G13395	-2.46412	0.393142	-4.53035	1.63712e-05	0.000161047	2.46238		RTFL12	ROTUNDIFOLIA like 12	GO:0071456 cellular response to hypoxia;GO:0036294 cellular response to decreased oxygen levels;GO:0071453 cellular response to oxygen levels
AT4G13560	-2.81895	-0.0927213	-4.06118	9.73576e-05	0.000775219	0.640947		UNE15	Late embryogenesis abundant protein (LEA) family protein	GO:0009567 double fertilization forming a zygote and endosperm;GO:0009566 fertilization;GO:0019953 sexual reproduction
AT4G13570	-3.46894	-1.48532	-3.70708	0.000344706	0.00228621	-0.811284		HTA4	histone H2A 4
AT4G13572	-3.001	0.315933	-4.97851	2.68894e-06	3.12373e-05	3.71868		AT4G13572	hypothetical protein	GO:0008150 biological_process
AT4G13575	-3.17465	0.758629	-5.70616	1.18992e-07	1.78809e-06	6.37206		AT4G13575	hypothetical protein	GO:0008150 biological_process
AT4G14400	-1.03347	3.65663	-6.39375	5.26096e-09	9.82353e-08	10.2777		ACD6	ankyrin repeat family protein	GO:1902290 positive regulation of defense response to oomycetes;GO:1902288 regulation of defense response to oomycetes;GO:2000031 regulation of salicylic acid mediated signaling pathway
AT4G15393	-1.54384	2.16728	-4.91616	3.47661e-06	3.94846e-05	4.22845		CYP702A5	cytochrome P450, family 702, subfamily A, polypeptide 5	GO:0055114 oxidation-reduction process;GO:0008152 metabolic process;GO:0008150 biological_process
AT4G15490	-1.88676	4.76023	-17.1401	9.20396e-31	1.3187e-28	59.4645		UGT84A3	UDP-Glycosyltransferase superfamily protein
AT4G15760	-1.11839	7.08891	-21.3859	5.00491e-39	1.62123e-36	78.4181		MO1	monooxygenase 1	GO:0009620 response to fungus;GO:0051707 response to other organism;GO:0043207 response to external biotic stimulus
AT4G16745	-1.46538	-0.303804	-2.52644	0.0130961	0.0481829	-2.90022		AT4G16745	Exostosin family protein	GO:0006486 protein glycosylation;GO:0043413 macromolecule glycosylation;GO:0009101 glycoprotein biosynthetic process
AT4G16880	-1.28663	2.93405	-5.70578	1.19192e-07	1.78915e-06	7.38174		AT4G16880	Leucine-rich repeat (LRR) family protein	GO:0008150 biological_process
AT4G16955	-1.00474	3.86283	-6.46382	3.79858e-09	7.26279e-08	10.5666		AT4G16955	hypothetical protein
AT4G17090	-1.68335	6.70016	-26.1735	1.85579e-46	1.38262e-43	95.4631		CT-BMY	chloroplast beta-amylase	GO:0000024 maltose biosynthetic process;GO:0005983 starch catabolic process;GO:0000023 maltose metabolic process
AT4G17490	-1.14471	3.89393	-8.07263	1.61452e-12	4.62644e-11	18.1041		ERF6	ethylene responsive element binding factor 6	GO:0009644 response to high light intensity;GO:0009873 ethylene-activated signaling pathway;GO:0009624 response to nematode
AT4G17500	-1.58202	5.05317	-15.9539	3.36802e-29	4.30163e-27	55.9382		ERF-1	ethylene responsive element binding factor 1	GO:0009873 ethylene-activated signaling pathway;GO:0009624 response to nematode;GO:0071369 cellular response to ethylene stimulus
AT4G18170	-1.31386	1.90699	-4.58541	1.31813e-05	0.000132389	3.00947		WRKY28	WRKY DNA-binding protein 28	GO:0042659 regulation of cell fate specification;GO:0010453 regulation of cell fate commitment;GO:0001708 cell fate specification
AT4G18550	-1.51731	0.64481	-2.8762	0.00492272	0.0215995	-2.14128		DSEL	alpha/beta-Hydrolases superfamily protein	GO:0046340 diacylglycerol catabolic process;GO:0052651 monoacylglycerol catabolic process;GO:0010187 negative regulation of seed germination
AT4G19880	-1.34842	7.00977	-24.8609	1.59498e-44	9.38141e-42	91.0666		AT4G19880	Glutathione S-transferase family protein	GO:0071456 cellular response to hypoxia;GO:0046686 response to cadmium ion;GO:0036294 cellular response to decreased oxygen levels
AT4G20820	-1.46536	2.40063	-5.21819	9.85826e-07	1.25623e-05	5.40618		AT4G20820	FAD-binding Berberine family protein	GO:0055114 oxidation-reduction process;GO:0008152 metabolic process;GO:0008150 biological_process
AT4G21326	-1.01732	2.30777	-4.23637	5.07251e-05	0.000438421	1.71273		SBT3.12	subtilase 3.12
AT4G21585	-1.06778	1.69087	-3.54654	0.000596546	0.0036721	-0.450868		ENDO4	endonuclease 4
AT4G21920	-2.75041	-0.76989	-3.81792	0.000233892	0.00164239	-0.027128		AT4G21920	hypothetical protein
AT4G21990	-1.92568	7.01169	-33.0754	1.51133e-55	2.25198e-52	116.242		APR3	APS reductase 3	GO:0019344 cysteine biosynthetic process;GO:0019419 sulfate reduction;GO:0006534 cysteine metabolic process
AT4G22214	-3.33114	-1.88613	-3.26699	0.00149135	0.00805147	-1.84698		AT4G22214	Defensin-like (DEFL) family protein	GO:0031640 killing of cells of other organism;GO:0044364 disruption of cells of other organism;GO:0050832 defense response to fungus
AT4G23060	-1.16739	3.59983	-7.28831	7.57552e-11	1.79175e-09	14.3821		IQD22	IQ-domain 22	GO:0009739 response to gibberellin;GO:0001101 response to acid chemical;GO:0033993 response to lipid
AT4G24972	-1.50694	3.84506	-9.99775	1.03391e-16	4.67791e-15	27.556		TPD1	tapetum determinant 1	GO:0048653 anther development;GO:0048443 stamen development;GO:0048466 androecium development
AT4G25100	-1.03682	8.64335	-24.0583	2.64466e-43	1.4074e-40	88.1978		FSD1	Fe superoxide dismutase 1	GO:0019430 removal of superoxide radicals;GO:0071451 cellular response to superoxide;GO:0010193 response to ozone
AT4G25490	-2.78876	-2.30162	-2.82645	0.00568783	0.0243122	-2.61113		CBF1	C-repeat/DRE binding factor 1	GO:0009631 cold acclimation;GO:0009414 response to water deprivation;GO:0009415 response to water
AT4G26050	-1.75977	-1.14585	-2.5396	0.012748	0.0471351	-2.89019		PIRL8	plant intracellular ras group-related LRR 8	GO:0008150 biological_process
AT4G26200	-1.41955	1.29529	-3.86057	0.000201073	0.0014386	0.566095		ACS7	1-amino-cyclopropane-1-carboxylate synthase 7	GO:0009835 fruit ripening;GO:0009693 ethylene biosynthetic process;GO:0043450 alkene biosynthetic process
AT4G26290	-1.20038	0.386921	-2.69664	0.00822436	0.0330082	-2.57487		AT4G26290	hypothetical protein	GO:0008150 biological_process
AT4G26965	-1.47521	2.61063	-6.72321	1.12528e-09	2.30533e-08	11.8187		AT4G26965	NADH:ubiquinone oxidoreductase, 17.2kDa subunit
AT4G27410	-1.44532	4.50214	-11.9276	6.60578e-21	3.93722e-19	37.0603		RD26	NAC (No Apical Meristem) domain transcriptional regulator superfamily protein	GO:0009414 response to water deprivation;GO:0009737 response to abscisic acid;GO:0009415 response to water
AT4G27657	-1.74268	0.457076	-3.73454	0.000313341	0.00210694	0.139813		AT4G27657	hypothetical protein	GO:0071456 cellular response to hypoxia;GO:0036294 cellular response to decreased oxygen levels;GO:0071453 cellular response to oxygen levels
AT4G27830	-1.36571	5.54193	-16.6787	1.32809e-30	1.84373e-28	59.1684		BGLU10	beta glucosidase 10	GO:0046283 anthocyanin-containing compound metabolic process;GO:0009812 flavonoid metabolic process;GO:0042440 pigment metabolic process
AT4G29190	-1.61337	4.67892	-13.6492	1.51108e-24	1.2745e-22	45.3172		OZF2	Zinc finger C-x8-C-x5-C-x3-H type family protein	GO:0006355 regulation of transcription, DNA-templated;GO:1903506 regulation of nucleic acid-templated transcription;GO:0006351 transcription, DNA-templated
AT4G32590	-1.24736	5.3038	-14.5931	1.74109e-26	1.80162e-24	49.7556		AT4G32590	2Fe-2S ferredoxin-like superfamily protein
AT4G33980	-1.43406	5.4955	-15.4481	3.34578e-28	3.91526e-26	53.6802		AT4G33980	hypothetical protein	GO:2000028 regulation of photoperiodism, flowering;GO:0009646 response to absence of light;GO:0010114 response to red light
AT4G34135	-2.67251	5.5248	-27.8331	4.17968e-37	1.13927e-34	73.8841		UGT73B2	UDP-glucosyltransferase 73B2	GO:0051555 flavonol biosynthetic process;GO:0051553 flavone biosynthetic process;GO:0051554 flavonol metabolic process
AT4G34138	-1.75435	6.41562	-26.1043	2.33678e-46	1.63216e-43	95.2163		UGT73B1	UDP-glucosyl transferase 73B1
AT4G34139	-1.55375	5.9394	-21.1184	1.40236e-38	4.35337e-36	77.4145		AT4G34139	hypothetical protein
AT4G36570	-1.17034	0.797665	-2.70464	0.00804233	0.0324115	-2.57048		RL3	RAD-like 3	GO:0006355 regulation of transcription, DNA-templated;GO:1903506 regulation of nucleic acid-templated transcription;GO:0006351 transcription, DNA-templated
AT4G37020	-1.19594	2.84405	-5.778	8.65192e-08	1.33919e-06	7.66799		AT4G37020	initiation factor 4A-like protein	GO:0006413 translational initiation;GO:0006412 translation;GO:0043043 peptide biosynthetic process
AT4G37022	-2.22403	-0.580795	-3.00281	0.00338165	0.0158067	-1.98859		AT4G37022	hypothetical protein	GO:0008150 biological_process
AT4G37370	-3.01262	3.43655	-15.2645	7.7578e-28	8.89203e-26	51.8632		CYP81D8	cytochrome P450, family 81, subfamily D, polypeptide 8	GO:0080167 response to karrikin;GO:0055114 oxidation-reduction process;GO:0009628 response to abiotic stimulus
AT4G37610	-1.1687	6.08155	-15.3522	3.57815e-22	2.40166e-20	40.1446		BT5	BTB and TAZ domain protein 5	GO:0010200 response to chitin;GO:0009751 response to salicylic acid;GO:0009733 response to auxin
AT4G39250	-2.73621	-2.19695	-2.77377	0.00661558	0.0275867	-2.67864		RL1	RAD-like 1	GO:0006355 regulation of transcription, DNA-templated;GO:1903506 regulation of nucleic acid-templated transcription;GO:0006351 transcription, DNA-templated
AT4G39780	-1.00401	2.97731	-5.55522	2.31072e-07	3.29381e-06	6.68169		AT4G39780	Integrase-type DNA-binding superfamily protein	GO:0009873 ethylene-activated signaling pathway;GO:0071369 cellular response to ethylene stimulus;GO:0009723 response to ethylene
AT5G00880	-1.33782	1.97223	-4.46946	2.07688e-05	0.000198973	2.59801		AT5G00880	ncRNA
AT5G01600	-1.00873	6.32893	-14.3751	5.08146e-25	4.48916e-23	46.3705		FER1	ferretin 1	GO:0006880 intracellular sequestering of iron ion;GO:0097577 sequestering of iron ion;GO:0006879 cellular iron ion homeostasis
AT5G01675	-3.65034	-1.24349	-4.47911	2.14309e-05	0.000204614	1.4464		AT5G01675	ncRNA	GO:0006306 DNA methylation;GO:0006305 DNA alkylation;GO:0044728 DNA methylation or demethylation
AT5G02570	-1.67541	-0.295483	-2.55656	0.0120798	0.0451499	-2.84821		AT5G02570	Histone superfamily protein	GO:0006334 nucleosome assembly;GO:0031497 chromatin assembly;GO:0034728 nucleosome organization
AT5G03825	-1.18381	1.15012	-2.85815	0.00521555	0.0226795	-2.22671		AT5G03825	ncRNA
AT5G04075	-2.3806	-1.41213	-2.60432	0.0106128	0.0406662	-2.91609		AT5G04075	ncRNA
AT5G04340	-2.04729	3.32951	-12.1275	2.46171e-21	1.53692e-19	37.8328		ZAT6	6	GO:0055062 phosphate ion homeostasis;GO:0072506 trivalent inorganic anion homeostasis;GO:0072505 divalent inorganic anion homeostasis
AT5G04950	-1.90962	5.71979	-23.549	1.62695e-42	7.737e-40	86.3267		NAS1	nicotianamine synthase 1	GO:0030418 nicotianamine biosynthetic process;GO:0030417 nicotianamine metabolic process;GO:0072351 tricarboxylic acid biosynthetic process
AT5G05060	-2.28281	3.22601	-12.597	2.45364e-22	1.68225e-20	39.994		AT5G05060	Cystatin/monellin superfamily protein	GO:0008150 biological_process
AT5G05300	-2.99328	-1.44674	-3.12131	0.00235598	0.0117254	-2.03978		AT5G05300	hypothetical protein	GO:0042542 response to hydrogen peroxide;GO:0009651 response to salt stress;GO:0045088 regulation of innate immune response
AT5G08790	-1.3986	5.49568	-16.7733	8.75217e-31	1.26206e-28	59.5825		ATAF2	NAC (No Apical Meristem) domain transcriptional regulator superfamily protein	GO:0010099 regulation of photomorphogenesis;GO:2000030 regulation of response to red or far red light;GO:0009640 photomorphogenesis
AT5G08870	-1.07671	2.22117	-4.04573	0.000103034	0.000814329	1.09552		AT5G08870	ncRNA
AT5G10100	-1.27214	1.79169	-3.95076	0.000145541	0.00109307	0.839601		TPPI	Haloacid dehalogenase-like hydrolase (HAD) superfamily protein
AT5G10140	-4.33588	-1.06091	-4.80586	5.78533e-06	6.27404e-05	1.96977		FLC	K-box region and MADS-box transcription factor family protein	GO:0009910 negative regulation of flower development;GO:0010048 vernalization response;GO:0009909 regulation of flower development
AT5G11260	-1.01057	4.0941	-7.63896	1.36723e-11	3.52467e-10	15.9889		HY5	Basic-leucine zipper (bZIP) transcription factor family protein	GO:0031539 positive regulation of anthocyanin metabolic process;GO:0009585 red, far-red light phototransduction;GO:0010099 regulation of photomorphogenesis
AT5G13220	-1.01371	1.34858	-2.56023	0.0121354	0.0453197	-2.95607		JAZ10	jasmonate-zim-domain protein 10	GO:0010112 regulation of systemic acquired resistance;GO:2000022 regulation of jasmonic acid mediated signaling pathway;GO:0009627 systemic acquired resistance
AT5G13370	-1.20195	5.26944	-13.4833	3.34539e-24	2.68967e-22	44.5418		AT5G13370	Auxin-responsive GH3 family protein	GO:0010249 auxin conjugate metabolic process;GO:0009850 auxin metabolic process;GO:0042445 hormone metabolic process
AT5G13750	-1.45663	4.66884	-13.969	3.29275e-25	2.93212e-23	46.8503		ZIFL1	zinc induced facilitator-like 1	GO:0010540 basipetal auxin transport;GO:0090333 regulation of stomatal closure;GO:0009926 auxin polar transport
AT5G14180	-1.38331	2.59641	-6.18549	1.37386e-08	2.41788e-07	9.4334		MPL1	Myzus persicae-induced lipase 1	GO:0002213 defense response to insect;GO:0016042 lipid catabolic process;GO:0098542 defense response to other organism
AT5G14470	-1.12023	1.70842	-3.69084	0.000364628	0.00240053	-0.0014109		AT5G14470	GHMP kinase family protein	GO:0005975 carbohydrate metabolic process;GO:0016310 phosphorylation;GO:0006796 phosphate-containing compound metabolic process
AT5G14730	-1.29036	3.38524	-7.41891	4.00111e-11	9.82734e-10	15.0263		AT5G14730	hypothetical protein	GO:0008150 biological_process
AT5G15240	-1.12059	2.17393	-4.14328	7.18771e-05	0.000594569	1.43792		AT5G15240	Transmembrane amino acid transporter family protein
AT5G15845	-1.18616	3.20906	-6.94562	3.91473e-10	8.51979e-09	12.8127		AT5G15845	ncRNA	GO:0008150 biological_process
AT5G15850	-1.32205	3.15376	-7.17025	1.33322e-10	3.05628e-09	13.8676		COL1	CONSTANS-like 1	GO:0009909 regulation of flower development;GO:0048831 regulation of shoot system development;GO:0009908 flower development
AT5G16370	-1.0316	6.22646	-14.4563	3.30306e-26	3.25227e-24	49.0555		AAE5	acyl activating enzyme 5	GO:0006631 fatty acid metabolic process;GO:0032787 monocarboxylic acid metabolic process;GO:0019752 carboxylic acid metabolic process
AT5G16790	-1.38532	0.890376	-3.44485	0.000837378	0.00491369	-0.674037		THO7	Tho complex subunit 7/Mft1p	GO:0006406 mRNA export from nucleus;GO:0071427 mRNA-containing ribonucleoprotein complex export from nucleus;GO:0071426 ribonucleoprotein complex export from nucleus
AT5G16960	-2.7782	0.656292	-6.61679	1.85746e-09	3.72007e-08	10.6677		AT5G16960	Zinc-binding dehydrogenase family protein	GO:0006979 response to oxidative stress;GO:0055114 oxidation-reduction process;GO:0006950 response to stress
AT5G16970	-1.727	7.40011	-34.7909	1.4563e-57	2.95907e-54	120.967		AER	alkenal reductase	GO:0046686 response to cadmium ion;GO:0010038 response to metal ion;GO:0006979 response to oxidative stress
AT5G16980	-1.66275	4.31561	-13.8637	5.4311e-25	4.76041e-23	46.3226		AT5G16980	Zinc-binding dehydrogenase family protein	GO:0006979 response to oxidative stress;GO:0055114 oxidation-reduction process;GO:0006950 response to stress
AT5G17150	-3.09495	-2.38021	-3.16362	0.00206598	0.0105523	-1.9826		AT5G17150	Cystatin/monellin superfamily protein	GO:0008150 biological_process
AT5G17380	-1.23602	6.52346	-19.2322	4.7616e-34	9.41828e-32	67.0777		AT5G17380	Thiamine pyrophosphate dependent pyruvate decarboxylase family protein	GO:0001561 fatty acid alpha-oxidation;GO:0009062 fatty acid catabolic process;GO:0019395 fatty acid oxidation
AT5G17860	-1.85209	2.81503	-8.78779	4.56515e-14	1.5795e-12	21.5052		CAX7	calcium exchanger 7	GO:0006814 sodium ion transport;GO:0006813 potassium ion transport;GO:0015672 monovalent inorganic cation transport
AT5G18840	-2.35337	2.47253	-7.85687	5.84472e-12	1.57582e-10	16.5699		AT5G18840	Major facilitator superfamily protein	GO:0046323 glucose import;GO:1904659 glucose transmembrane transport;GO:0008645 hexose transmembrane transport
AT5G19440	-1.34343	6.79307	-22.9993	1.19271e-41	5.2271e-39	84.4715		AT5G19440	NAD(P)-binding Rossmann-fold superfamily protein
AT5G19600	-1.16033	2.14669	-3.89409	0.000178415	0.00129491	0.641197		SULTR3;5	sulfate transporter 3;5	GO:1902358 sulfate transmembrane transport;GO:0008272 sulfate transport;GO:0098661 inorganic anion transmembrane transport
AT5G20150	-1.67714	4.18026	-10.764	4.11157e-18	2.00213e-16	30.7166		SPX1	SPX domain-containing protein 1	GO:0080040 positive regulation of cellular response to phosphate starvation;GO:0140255 regulation of cellular response to phosphate starvation;GO:0032109 positive regulation of response to nutrient levels
AT5G20260	-1.99822	-0.502601	-3.13131	0.00228418	0.0114419	-1.60074		AT5G20260	Exostosin family protein	GO:0071555 cell wall organization;GO:0006486 protein glycosylation;GO:0045229 external encapsulating structure organization
AT5G20790	-2.49659	2.47833	-8.19748	8.69254e-13	2.58704e-11	18.2373		AT5G20790	transmembrane protein	GO:0071456 cellular response to hypoxia;GO:0036294 cellular response to decreased oxygen levels;GO:0071453 cellular response to oxygen levels
AT5G22270	-1.17348	3.91876	-7.51666	2.48555e-11	6.23507e-10	15.4615		AT5G22270	hypothetical protein	GO:0009873 ethylene-activated signaling pathway;GO:0071369 cellular response to ethylene stimulus;GO:0009723 response to ethylene
AT5G23980	-1.01345	3.26285	-4.94767	3.054e-06	3.50951e-05	4.27325		FRO4	ferric reduction oxidase 4	GO:0055114 oxidation-reduction process;GO:0006811 ion transport;GO:0006810 transport
AT5G23990	-2.36697	3.2706	-9.8977	1.712e-16	7.62249e-15	26.6546		FRO5	ferric reduction oxidase 5	GO:0055114 oxidation-reduction process;GO:0006811 ion transport;GO:0006810 transport
AT5G24120	-1.01182	2.53891	-3.97222	0.000134675	0.00102385	0.826642		SIGE	sigma factor E	GO:0071483 cellular response to blue light;GO:0010207 photosystem II assembly;GO:0010218 response to far red light
AT5G24470	-1.03179	5.15125	-9.48698	1.35703e-15	5.52477e-14	24.9634		PRR5	two-component response regulator-like protein	GO:0010218 response to far red light;GO:0010114 response to red light;GO:0009640 photomorphogenesis
AT5G24640	-1.46482	0.716157	-3.31776	0.00126747	0.0070348	-1.02426		AT5G24640	hypothetical protein	GO:0008150 biological_process
AT5G26270	-1.01744	1.95249	-3.75702	0.000289868	0.00197045	0.151182		AT5G26270	transmembrane protein	GO:0008150 biological_process
AT5G26340	-1.44402	5.06853	-14.1835	1.19253e-25	1.08792e-23	47.8553		MSS1	Major facilitator superfamily protein	GO:0046323 glucose import;GO:1904659 glucose transmembrane transport;GO:0008645 hexose transmembrane transport
AT5G26920	-1.16563	3.47583	-6.60732	1.94194e-09	3.86848e-08	11.2739		CBP60G	Cam-binding protein 60-like G	GO:0080142 regulation of salicylic acid biosynthetic process;GO:0010112 regulation of systemic acquired resistance;GO:0009697 salicylic acid biosynthetic process
AT5G27420	-1.41245	3.12638	-6.82283	7.02189e-10	1.48764e-08	12.2731		CNI1	carbon/nitrogen insensitive 1	GO:0009816 defense response to bacterium, incompatible interaction;GO:0043562 cellular response to nitrogen levels;GO:0009814 defense response, incompatible interaction
AT5G28010	-1.23893	1.07916	-3.35237	0.00113334	0.00637265	-0.945595		AT5G28010	Polyketide cyclase/dehydrase and lipid transport superfamily protein
AT5G33355	-1.2112	2.87168	-6.20236	1.27169e-08	2.24869e-07	9.49119		AT5G33355	Defensin-like (DEFL) family protein	GO:0031640 killing of cells of other organism;GO:0044364 disruption of cells of other organism;GO:0050832 defense response to fungus
AT5G35480	-1.33769	1.0387	-2.99232	0.00348998	0.0162306	-1.86884		AT5G35480	hypothetical protein	GO:0008150 biological_process
AT5G37260	-1.34803	5.4588	-15.7854	7.2106e-29	9.05417e-27	55.2032		RVE2	Homeodomain-like superfamily protein	GO:0009909 regulation of flower development;GO:0009845 seed germination;GO:0048831 regulation of shoot system development
AT5G38005	-1.64618	0.714312	-3.55145	0.000603969	0.0037086	-0.397736		AT5G38005	ncRNA
AT5G38530	-1.3983	5.75946	-18.3517	9.82466e-34	1.8453e-31	66.331		TSBtype2	tryptophan synthase beta type 2	GO:0000162 tryptophan biosynthetic process;GO:0046219 indolalkylamine biosynthetic process;GO:0006568 tryptophan metabolic process
AT5G38780	-1.12762	1.89833	-3.74965	0.000297256	0.00201577	0.182322		AT5G38780	S-adenosyl-L-methionine-dependent methyltransferases superfamily protein	GO:0032259 methylation;GO:0008152 metabolic process;GO:0008150 biological_process
AT5G39050	-1.60699	5.41102	-19.1749	3.2217e-35	7.20082e-33	69.7016		PMAT1	HXXXD-type acyl-transferase family protein	GO:0009636 response to toxic substance;GO:0042221 response to chemical;GO:0050896 response to stimulus
AT5G39610	-1.95628	4.07366	-13.4852	3.31586e-24	2.67555e-22	44.4146		NAC6	NAC domain containing protein 6	GO:1904250 positive regulation of age-related resistance;GO:1904248 regulation of age-related resistance;GO:0080187 floral organ senescence
AT5G41410	-1.00044	3.94109	-7.01329	2.8329e-10	6.25674e-09	13.0599		BEL1	POX (plant homeobox) family protein	GO:0048481 plant ovule development;GO:0035670 plant-type ovary development;GO:0048440 carpel development
AT5G41761	-1.46215	1.74815	-4.74261	7.04176e-06	7.49478e-05	3.58712		AT5G41761	hypothetical protein	GO:0008150 biological_process
AT5G41910	-1.29583	1.53799	-4.18116	6.24094e-05	0.000524403	1.6002		MED10A	Mediator complex, subunit Med10	GO:0045944 positive regulation of transcription by RNA polymerase II;GO:0045893 positive regulation of transcription, DNA-templated;GO:1903508 positive regulation of nucleic acid-templated transcription
AT5G43290	-1.36935	0.732261	-3.01103	0.00329891	0.0154676	-1.82147		WRKY49	WRKY DNA-binding protein 49	GO:0006355 regulation of transcription, DNA-templated;GO:1903506 regulation of nucleic acid-templated transcription;GO:0006351 transcription, DNA-templated
AT5G43450	-1.50543	4.9882	-15.5266	2.33762e-28	2.77915e-26	54.0283		AT5G43450	2-oxoglutarate (2OG) and Fe(II)-dependent oxygenase superfamily protein	GO:0055114 oxidation-reduction process;GO:0008152 metabolic process;GO:0008150 biological_process
AT5G43630	-1.0385	4.65459	-9.12904	8.22654e-15	3.06452e-13	23.2134		TZP	zinc knuckle (CCHC-type) family protein	GO:0009785 blue light signaling pathway;GO:0071483 cellular response to blue light;GO:0001173 DNA-templated transcriptional start site selection
AT5G46420	-1.47095	5.69719	-18.9961	6.71848e-35	1.4722e-32	68.9949		AT5G46420	16S rRNA processing protein RimM family	GO:0006048 UDP-N-acetylglucosamine biosynthetic process;GO:0006047 UDP-N-acetylglucosamine metabolic process;GO:0046349 amino sugar biosynthetic process
AT5G46710	-1.10845	4.01546	-7.58398	1.78922e-11	4.55995e-10	15.7608		AT5G46710	PLATZ transcription factor family protein	GO:0008150 biological_process
AT5G47220	-1.81223	3.85734	-11.3581	1.11902e-19	6.14526e-18	34.1903		ERF2	ethylene responsive element binding factor 2	GO:0009864 induced systemic resistance, jasmonic acid mediated signaling pathway;GO:0009682 induced systemic resistance;GO:0009867 jasmonic acid mediated signaling pathway
AT5G47230	-2.20298	2.65473	-9.42453	1.85878e-15	7.44544e-14	24.4373		ERF5	ethylene responsive element binding factor 5	GO:0009873 ethylene-activated signaling pathway;GO:0071369 cellular response to ethylene stimulus;GO:0010200 response to chitin
AT5G47560	-1.08393	6.98611	-19.8413	2.15333e-36	5.34768e-34	72.375		TDT	tonoplast dicarboxylate transporter	GO:0015743 malate transport;GO:0015740 C4-dicarboxylate transport;GO:0051453 regulation of intracellular pH
AT5G48180	-1.11394	7.24448	-20.1038	7.90214e-37	2.12796e-34	73.3735		NSP5	nitrile specifier protein 5	GO:0019762 glucosinolate catabolic process;GO:0080028 nitrile biosynthetic process;GO:0019759 glycosinolate catabolic process
AT5G49330	-1.37089	1.48865	-4.18971	6.04442e-05	0.000510577	1.63444		MYB111	myb domain protein 111	GO:1900386 positive regulation of flavonol biosynthetic process;GO:1900384 regulation of flavonol biosynthetic process;GO:0009963 positive regulation of flavonoid biosynthetic process
AT5G49480	-1.47312	5.58852	-18.4072	7.78336e-34	1.49971e-31	66.5588		CP1	Ca2+-binding protein 1	GO:0042538 hyperosmotic salinity response;GO:0006972 hyperosmotic response;GO:0009651 response to salt stress
AT5G50450	-1.45791	4.8533	-13.0513	2.68788e-23	2.05742e-21	42.4954		AT5G50450	HCP-like superfamily protein with MYND-type zinc finger	GO:0008150 biological_process
AT5G51440	-1.54324	2.298	-6.10979	1.94141e-08	3.34112e-07	9.09606		AT5G51440	HSP20-like chaperones superfamily protein
AT5G52810	-1.13354	3.70441	-7.73402	8.57818e-12	2.26365e-10	16.4827		AT5G52810	NAD(P)-binding Rossmann-fold superfamily protein	GO:1901672 positive regulation of systemic acquired resistance;GO:0062034 L-pipecolic acid biosynthetic process;GO:0010112 regulation of systemic acquired resistance
AT5G52830	-1.07313	2.11918	-3.94707	0.000147493	0.0011044	0.775935		WRKY27	WRKY DNA-binding protein 27	GO:0007263 nitric oxide mediated signal transduction;GO:0009739 response to gibberellin;GO:0042742 defense response to bacterium
AT5G54040	-1.40044	1.66593	-3.83933	0.000216823	0.00153751	0.498764		AT5G54040	Cysteine/Histidine-rich C1 domain family protein
AT5G56080	-1.30667	1.59188	-4.15832	6.79625e-05	0.000566379	1.52517		NAS2	nicotianamine synthase 2	GO:0030418 nicotianamine biosynthetic process;GO:0030417 nicotianamine metabolic process;GO:0072351 tricarboxylic acid biosynthetic process
AT5G56550	-1.65	5.25847	-18.65	2.82024e-34	5.89115e-32	67.5332		OXS3	oxidative stress 3	GO:0046686 response to cadmium ion;GO:0010038 response to metal ion;GO:0006979 response to oxidative stress
AT5G56795	-1.59555	0.5812	-3.23518	0.00164994	0.00873884	-1.25227		MT1B	metallothionein 1B	GO:0010038 response to metal ion;GO:0010035 response to inorganic substance;GO:0042221 response to chemical
AT5G56840	-3.76717	-1.71312	-4.01547	0.000115086	0.000894394	-0.136388		AT5G56840	myb-like transcription factor family protein	GO:0006355 regulation of transcription, DNA-templated;GO:1903506 regulation of nucleic acid-templated transcription;GO:0006351 transcription, DNA-templated
AT5G57220	-1.06222	3.08982	-5.2692	7.93778e-07	1.0333e-05	5.54971		CYP81F2	cytochrome P450, family 81, subfamily F, polypeptide 2	GO:0009759 indole glucosinolate biosynthetic process;GO:0052544 defense response by callose deposition in cell wall;GO:0042343 indole glucosinolate metabolic process
AT5G59510	-1.27335	-0.140676	-2.53072	0.0129474	0.0477536	-2.90843		RTFL5	ROTUNDIFOLIA like 5	GO:0048367 shoot system development;GO:0048731 system development;GO:0007275 multicellular organism development
AT5G59730	-1.45582	4.41239	-11.4165	4.11052e-19	2.15667e-17	33.0345		EXO70H7	exocyst subunit exo70 family protein H7	GO:0015031 protein transport;GO:0015833 peptide transport;GO:0042886 amide transport
AT5G59732	-1.32862	4.34652	-11.047	5.29481e-19	2.75219e-17	32.7421		AT5G59732	ncRNA	GO:0008150 biological_process
AT5G59820	-1.16396	3.13859	-6.32798	8.23607e-09	1.49419e-07	9.89164		RHL41	C2H2-type zinc finger family protein	GO:0009643 photosynthetic acclimation;GO:0009631 cold acclimation;GO:0010224 response to UV-B
AT5G60680	-1.05311	5.88162	-13.3564	6.15752e-24	4.81212e-22	43.8899		AT5G60680	transcription initiation factor TFIID subunit (Protein of unknown function, DUF584)	GO:0008150 biological_process
AT5G61600	-1.06409	5.12357	-11.4565	6.84992e-20	3.83716e-18	34.7037		ERF104	ethylene response factor 104	GO:0009873 ethylene-activated signaling pathway;GO:0071369 cellular response to ethylene stimulus;GO:0010087 phloem or xylem histogenesis
AT5G61820	-1.42533	6.83551	-25.1305	6.30241e-45	3.80717e-42	91.9916		AT5G61820	stress up-regulated Nod 19 protein	GO:0008150 biological_process
AT5G62165	-1.92548	0.043135	-3.37491	0.0010533	0.00598681	-0.942168		AGL42	AGAMOUS-like 42	GO:0080187 floral organ senescence;GO:0009909 regulation of flower development;GO:0010150 leaf senescence
AT5G63790	-1.47227	6.15983	-21.0032	2.19079e-38	6.70773e-36	76.9838		NAC102	NAC domain containing protein 102	GO:0019760 glucosinolate metabolic process;GO:0019757 glycosinolate metabolic process;GO:0016143 S-glycoside metabolic process
AT5G65010	-1.00292	8.73719	-27.3647	3.75745e-48	3.65143e-45	99.3077		ASN2	asparagine synthetase 2	GO:0070981 L-asparagine biosynthetic process;GO:0070982 L-asparagine metabolic process;GO:0006529 asparagine biosynthetic process
AT5G65980	-2.00796	-0.434742	-3.26966	0.00147873	0.00799686	-1.24402		AT5G65980	Auxin efflux carrier family protein	GO:0009734 auxin-activated signaling pathway;GO:0071365 cellular response to auxin stimulus;GO:0009733 response to auxin

## Sheet: FIO1-5 DEGs UP
GeneID	logFC	AveExpr	t	P.Value	adj.P.Val	B		Gene Symbol	Description	Biological Process (GO)
AT1G01060	2.01049	1.258	4.49272	1.89687e-05	0.000152233	2.54434		LHY	Homeodomain-like superfamily protein	GO:0048574 long-day photoperiodism, flowering;GO:0048571 long-day photoperiodism;GO:0042754 negative regulation of circadian rhythm
AT1G01200	1.11179	0.846866	2.6298	0.00989762	0.0341391	-2.73517		RABA3	RAB GTPase homolog A3	GO:0032482 Rab protein signal transduction;GO:0042546 cell wall biogenesis;GO:0007265 Ras protein signal transduction
AT1G01453	1.98904	-1.03549	2.73472	0.00739182	0.0268467	-2.53117		AT1G01453	late embryogenesis abundant hydroxyproline-rich glycoprotein family protein	GO:0008150 biological_process
AT1G01670	1.80254	0.891876	3.80128	0.000261788	0.00156743	0.299651		AT1G01670	RING/U-box superfamily protein	GO:0016567 protein ubiquitination;GO:0032446 protein modification by small protein conjugation;GO:0070647 protein modification by small protein conjugation or removal
AT1G01680	2.62573	-0.990737	3.16172	0.00207891	0.00932671	-1.77247		PUB54	plant U-box 54	GO:0016567 protein ubiquitination;GO:0032446 protein modification by small protein conjugation;GO:0070647 protein modification by small protein conjugation or removal
AT1G02205	1.78891	5.27948	16.948	4.0628e-31	5.85856e-29	60.2576		CER1	Fatty acid hydroxylase superfamily	GO:0043447 alkane biosynthetic process;GO:0043446 cellular alkane metabolic process;GO:0010025 wax biosynthetic process
AT1G02340	1.11498	2.62951	5.10271	1.6036e-06	1.63216e-05	4.91954		HFR1	basic helix-loop-helix (bHLH) DNA-binding superfamily protein	GO:0009785 blue light signaling pathway;GO:0009585 red, far-red light phototransduction;GO:0071483 cellular response to blue light
AT1G02380	1.04284	2.20016	3.22049	0.00172835	0.00798476	-1.35964		AT1G02380	transmembrane protein	GO:0008150 biological_process
AT1G02640	1.00263	6.05431	12.7487	1.16961e-22	8.5993e-21	40.9698		BXL2	beta-xylosidase 2	GO:0045493 xylan catabolic process;GO:0031222 arabinan catabolic process;GO:0031221 arabinan metabolic process
AT1G02700	2.5302	0.871201	4.76797	6.35733e-06	5.70195e-05	3.24103		AT1G02700	GATA transcription factor-like protein	GO:0008150 biological_process
AT1G02770	1.61462	0.636711	3.61367	0.000475214	0.00263496	-0.204385		AT1G02770	hypothetical protein	GO:0008150 biological_process
AT1G03106	3.65406	-0.741066	4.9813	2.65812e-06	2.60235e-05	3.0738		AT1G03106	hypothetical protein	GO:0008150 biological_process
AT1G03130	1.28253	8.42109	29.9529	4.9158e-49	5.23205e-46	101.481		PSAD-2	photosystem I subunit D-2	GO:0015979 photosynthesis;GO:0044237 cellular metabolic process;GO:0008152 metabolic process
AT1G03880	14.0205	2.22526	16.4108	4.35399e-30	5.691e-28	31.6068		CRU2	cruciferin 2	GO:0010431 seed maturation;GO:0009845 seed germination;GO:0071215 cellular response to abscisic acid stimulus
AT1G03890	9.36256	-1.21738	10.946	8.78132e-19	4.36158e-17	19.4585		AT1G03890	RmlC-like cupins superfamily protein	GO:0010431 seed maturation;GO:0048316 seed development;GO:0010154 fruit development
AT1G03920	1.10238	1.33377	3.04004	0.00302179	0.0128257	-1.79718		AT1G03920	Protein kinase family protein	GO:0018105 peptidyl-serine phosphorylation;GO:0018209 peptidyl-serine modification;GO:0018193 peptidyl-amino acid modification
AT1G04023	1.28824	0.174645	2.58088	0.0113112	0.0380919	-2.80224		AT1G04023	ncRNA
AT1G04240	1.04254	4.92765	9.42801	1.82649e-15	6.5845e-14	24.6932		SHY2	AUX/IAA transcriptional regulator family protein	GO:0009734 auxin-activated signaling pathway;GO:0071365 cellular response to auxin stimulus;GO:0009733 response to auxin
AT1G04490	2.24953	-0.719378	2.69668	0.00822364	0.0292478	-2.69822		AT1G04490	hypothetical protein (DUF3527)	GO:0008150 biological_process
AT1G04540	1.42584	1.00404	3.23118	0.00167096	0.00774846	-1.25609		AT1G04540	Calcium-dependent lipid-binding (CaLB domain) family protein	GO:0008150 biological_process
AT1G04560	10.055	-0.0728164	11.6975	2.06701e-20	1.19688e-18	21.42		AT1G04560	AWPM-19-like family protein	GO:0008150 biological_process
AT1G04660	7.05516	-0.654613	8.56275	1.40827e-13	4.12533e-12	13.5047		AT1G04660	glycine-rich protein	GO:0008150 biological_process
AT1G04697	1.24963	1.94794	3.96026	0.000140632	0.000904019	0.868593		AT1G04697	ncRNA
AT1G04880	1.77955	-0.330293	2.67953	0.00862633	0.030416	-2.6098		AT1G04880	HMG (high mobility group) box protein with ARID/BRIGHT DNA-binding domain-containing protein	GO:0019760 glucosinolate metabolic process;GO:0009860 pollen tube growth;GO:0009846 pollen germination
AT1G05035	2.64317	-1.13989	3.07159	0.00274954	0.011841	-1.99453		AT1G05035	hypothetical protein
AT1G05317	1.54816	-0.571601	2.5285	0.0130242	0.0428977	-2.89759		AT1G05317	ncRNA
AT1G05333	9.26024	-0.982846	10.5462	6.5352e-18	3.03046e-16	18.3878		AT1G05333	ncRNA
AT1G05363	1.02924	2.21252	3.61285	0.000476546	0.00264038	-0.256297		AT1G05363	ncRNA
AT1G05383	1.97729	0.219552	3.62846	0.000462271	0.00257405	-0.251843		AT1G05383	ncRNA
AT1G05420	1.53795	0.427621	3.09118	0.00258506	0.0112213	-1.62274		OFP12	ovate family protein 12	GO:0045892 negative regulation of transcription, DNA-templated;GO:1903507 negative regulation of nucleic acid-templated transcription;GO:1902679 negative regulation of RNA biosynthetic process
AT1G05490	1.62603	0.646623	3.34907	0.00114555	0.00561864	-0.951332		chr31	chromatin remodeling 31	GO:1900370 positive regulation of RNA interference;GO:1900368 regulation of RNA interference;GO:0060148 positive regulation of posttranscriptional gene silencing
AT1G05510	6.46336	0.609138	9.18714	6.14189e-15	2.12504e-13	17.1019		AT1G05510	naphthalene 1,2-dioxygenase subunit alpha (DUF1264)	GO:0010344 seed oilbody biogenesis;GO:0009793 embryo development ending in seed dormancy;GO:0048316 seed development
AT1G05770	1.66949	0.342984	3.02091	0.00320203	0.0134705	-1.81254		AT1G05770	Mannose-binding lectin superfamily protein
AT1G05880	2.6734	-0.629769	3.49264	0.00071459	0.0037347	-0.96917		ARI12	RING/U-box superfamily protein	GO:0032436 positive regulation of proteasomal ubiquitin-dependent protein catabolic process;GO:2000060 positive regulation of ubiquitin-dependent protein catabolic process;GO:1901800 positive regulation of proteasomal protein catabolic process
AT1G06080	1.81346	3.7616	10.7481	2.36946e-18	1.13404e-16	31.1672		ADS1	delta 9 desaturase 1	GO:0042761 very long-chain fatty acid biosynthetic process;GO:0006636 unsaturated fatty acid biosynthetic process;GO:0000038 very long-chain fatty acid metabolic process
AT1G06100	1.10714	1.99813	3.58944	0.000516028	0.0028193	-0.296989		AT1G06100	Fatty acid desaturase family protein	GO:0006636 unsaturated fatty acid biosynthetic process;GO:0033559 unsaturated fatty acid metabolic process;GO:0006633 fatty acid biosynthetic process
AT1G06350	1.74762	1.11456	4.25537	4.7216e-05	0.000344197	1.80524		ADS4	Fatty acid desaturase family protein	GO:0006636 unsaturated fatty acid biosynthetic process;GO:0033559 unsaturated fatty acid metabolic process;GO:0006633 fatty acid biosynthetic process
AT1G07645	6.12282	-1.07085	6.96687	3.53691e-10	6.66555e-09	7.9138		DSI-1VOC	dessication-induced 1VOC superfamily protein	GO:0009414 response to water deprivation;GO:0009415 response to water;GO:0006970 response to osmotic stress
AT1G07647	1.29034	1.35502	3.27398	0.00145847	0.00690493	-1.1501		AT1G07647	ncRNA
AT1G07985	2.05538	1.83261	6.60369	1.97525e-09	3.31199e-08	11.1002		AT1G07985	Expressed protein	GO:0008150 biological_process
AT1G08733	1.10085	1.02589	2.61986	0.0101713	0.0349162	-2.76035		AT1G08733	ncRNA
AT1G09080	2.10721	0.105568	3.19352	0.00188148	0.00857526	-1.4947		BIP3	Heat shock protein 70 (Hsp 70) family protein	GO:0009860 pollen tube growth;GO:0030433 ubiquitin-dependent ERAD pathway;GO:0009932 cell tip growth
AT1G09083	1.08809	1.63008	2.9003	0.00463598	0.0183754	-2.15592		AT1G09083	ncRNA
AT1G09087	1.36706	0.788479	2.75111	0.00705556	0.0258353	-2.42795		AT1G09087	ncRNA
AT1G09350	2.6548	-1.02069	3.47001	0.000770447	0.00398709	-1.02017		GolS3	galactinol synthase 3	GO:0009409 response to cold;GO:0009266 response to temperature stimulus;GO:0006979 response to oxidative stress
AT1G09420	1.59657	4.23711	11.3858	9.74286e-20	5.2855e-18	34.3839		G6PD4	glucose-6-phosphate dehydrogenase 4	GO:0006006 glucose metabolic process;GO:0019318 hexose metabolic process;GO:0005996 monosaccharide metabolic process
AT1G09421	1.34382	3.58092	7.50378	2.64676e-11	5.72678e-10	15.4288		AT1G09421	ncRNA	GO:0008150 biological_process
AT1G09797	1.10326	0.786551	2.46406	0.0155089	0.0494139	-3.08957		AT1G09797	ncRNA
AT1G10550	1.93761	3.39813	6.68243	1.364e-09	2.35601e-08	11.4889		XTH33	xyloglucan:xyloglucosyl transferase 33	GO:0009831 plant-type cell wall modification involved in multidimensional cell growth;GO:0042547 cell wall modification involved in multidimensional cell growth;GO:0010411 xyloglucan metabolic process
AT1G10657	1.24403	3.00302	5.88837	5.28388e-08	7.09783e-07	8.14876		AT1G10657	transmembrane protein	GO:0008150 biological_process
AT1G10790	1.68784	-0.481426	2.46428	0.0154403	0.0492495	-3.03328		AT1G10790	hydroxyproline-rich glycoprotein family protein	GO:0008150 biological_process
AT1G11080	1.60926	2.26519	5.35391	5.52622e-07	6.22878e-06	5.92497		scpl31	serine carboxypeptidase-like 31
AT1G11300	1.15034	1.48299	3.14549	0.00218592	0.00974423	-1.5114		AT1G11300	G-type lectin S-receptor-like Serine/Threonine-kinase
AT1G11450	1.06322	3.39603	5.95646	3.89004e-08	5.33413e-07	8.39366		UMAMIT27	nodulin MtN21 /EamA-like transporter family protein
AT1G12064	5.08911	-1.46614	5.74843	9.86678e-08	1.2667e-06	4.42002		AT1G12064	transmembrane protein
AT1G12730	1.22409	4.24555	8.51733	1.76699e-13	5.096e-12	20.2746		AT1G12730	GPI transamidase subunit PIG-U
AT1G12805	4.78764	0.121667	5.81013	7.49787e-08	9.81752e-07	4.98171		AT1G12805	nucleotide binding protein	GO:0008150 biological_process
AT1G12950	1.26643	1.76624	4.44182	2.31231e-05	0.00018166	2.49678		RSH2	root hair specific 2	GO:0048767 root hair elongation;GO:0080147 root hair cell development;GO:0048765 root hair cell differentiation
AT1G13130	1.27378	0.770819	2.81449	0.00588737	0.0222503	-2.29354		AT1G13130	Cellulase (glycosyl hydrolase family 5) protein	GO:0005975 carbohydrate metabolic process;GO:0044238 primary metabolic process;GO:0071704 organic substance metabolic process
AT1G13480	2.48255	0.0685292	4.50814	1.78596e-05	0.000144108	2.32271		AT1G13480	hypothetical protein (DUF1262)	GO:0008150 biological_process
AT1G13520	1.49759	0.990753	3.58853	0.000517621	0.00282593	-0.262044		AT1G13520	hypothetical protein (DUF1262)
AT1G14240	1.18318	1.25724	3.39165	0.000997287	0.00499672	-0.843791		AT1G14240	GDA1/CD39 nucleoside phosphatase family protein
AT1G14280	1.0072	4.23553	7.17339	1.31317e-10	2.60431e-09	13.8099		PKS2	phytochrome kinase substrate 2	GO:0009585 red, far-red light phototransduction;GO:0009638 phototropism;GO:0010017 red or far-red light signaling pathway
AT1G14520	1.56159	2.71431	6.53038	2.78447e-09	4.55939e-08	10.937		MIOX1	myo-inositol oxygenase 1	GO:0019853 L-ascorbic acid biosynthetic process;GO:0019852 L-ascorbic acid metabolic process;GO:0042364 water-soluble vitamin biosynthetic process
AT1G14540	2.19771	1.53257	6.23788	1.0804e-08	1.61742e-07	9.38975		PER4	Peroxidase superfamily protein	GO:0042744 hydrogen peroxide catabolic process;GO:0071456 cellular response to hypoxia;GO:0042743 hydrogen peroxide metabolic process
AT1G14550	2.9451	-1.24565	3.38087	0.00103301	0.00514915	-1.42619		AT1G14550	Peroxidase superfamily protein	GO:0042744 hydrogen peroxide catabolic process;GO:0071456 cellular response to hypoxia;GO:0042743 hydrogen peroxide metabolic process
AT1G14642	1.81399	-0.644154	2.47	0.0152097	0.0487108	-3.04325		AT1G14642	hypothetical protein	GO:0008150 biological_process
AT1G14790	1.47195	3.1111	6.94333	3.95774e-10	7.39009e-09	12.8203		RDR1	RNA-dependent RNA polymerase 1	GO:0070919 production of siRNA involved in chromatin silencing by small RNA;GO:0031048 chromatin silencing by small RNA;GO:0030422 production of siRNA involved in RNA interference
AT1G14880	3.09679	0.936195	5.45599	3.55832e-07	4.16835e-06	5.40793		PCR1	PLANT CADMIUM RESISTANCE 1	GO:0008150 biological_process
AT1G14930	5.62704	-0.849758	6.40923	4.89629e-09	7.69059e-08	6.34578		AT1G14930	Polyketide cyclase/dehydrase and lipid transport superfamily protein	GO:0006952 defense response;GO:0006950 response to stress;GO:0050896 response to stimulus
AT1G14940	5.67563	-1.66737	6.41832	4.69394e-09	7.39875e-08	6.27503		AT1G14940	Polyketide cyclase/dehydrase and lipid transport superfamily protein	GO:0006952 defense response;GO:0006950 response to stress;GO:0050896 response to stimulus
AT1G14950	7.0787	-0.679299	8.18134	9.41766e-13	2.46769e-11	11.5724		AT1G14950	Polyketide cyclase/dehydrase and lipid transport superfamily protein	GO:0006952 defense response;GO:0006950 response to stress;GO:0050896 response to stimulus
AT1G14960	2.28655	0.467457	4.81835	5.18383e-06	4.78578e-05	3.56756		AT1G14960	Polyketide cyclase/dehydrase and lipid transport superfamily protein	GO:0006952 defense response;GO:0006950 response to stress;GO:0050896 response to stimulus
AT1G15150	2.94215	-0.828785	3.68846	0.000367643	0.00210104	-0.590046		AT1G15150	MATE efflux family protein	GO:0055085 transmembrane transport;GO:0006810 transport;GO:0051234 establishment of localization
AT1G15330	2.26579	0.214943	4.25171	4.78733e-05	0.000348426	1.56679		AT1G15330	Cystathionine beta-synthase (CBS) protein	GO:0048443 stamen development;GO:0010183 pollen tube guidance;GO:0048466 androecium development
AT1G15520	1.06791	1.66188	3.33671	0.00119229	0.00580839	-1.02867		ABCG40	pleiotropic drug resistance 12	GO:0080168 abscisic acid transport;GO:0015692 lead ion transport;GO:0046865 terpenoid transport
AT1G15790	1.6297	1.16544	3.99349	0.000124671	0.000814535	0.967052		AT1G15790	mediator of RNA polymerase II transcription subunit 15a-like protein	GO:0006355 regulation of transcription, DNA-templated;GO:1903506 regulation of nucleic acid-templated transcription;GO:0006351 transcription, DNA-templated
AT1G15825	2.84609	-0.110438	4.42888	2.43116e-05	0.000189996	1.79165		AT1G15825	hydroxyproline-rich glycoprotein family protein	GO:0008150 biological_process
AT1G15830	2.22207	1.97126	6.96395	3.58657e-10	6.75345e-09	12.6209		AT1G15830	hypothetical protein	GO:0008150 biological_process
AT1G16850	2.4623	2.3528	8.03157	1.97851e-12	4.96874e-11	17.4791		AT1G16850	transmembrane protein	GO:0009651 response to salt stress;GO:0006970 response to osmotic stress;GO:0009628 response to abiotic stimulus
AT1G17020	1.02436	1.30392	3.0693	0.00276417	0.0118926	-1.74992		SRG1	senescence-related gene 1	GO:0010150 leaf senescence;GO:0090693 plant organ senescence;GO:0048366 leaf development
AT1G17810	5.91701	2.05202	14.2172	1.01751e-25	9.47598e-24	41.925		BETA-TIP	beta-tonoplast intrinsic protein	GO:0055085 transmembrane transport;GO:0006810 transport;GO:0051234 establishment of localization
AT1G17960	1.51464	2.57448	5.6865	1.29796e-07	1.63625e-06	7.29866		AT1G17960	Threonyl-tRNA synthetase	GO:0006435 threonyl-tRNA aminoacylation;GO:0006418 tRNA aminoacylation for protein translation;GO:0043039 tRNA aminoacylation
AT1G18710	1.74227	1.73476	5.0561	1.94843e-06	1.9564e-05	4.72047		MYB47	myb domain protein 47	GO:0030154 cell differentiation;GO:0048869 cellular developmental process;GO:0032502 developmental process
AT1G18980	1.22907	2.43354	5.39038	4.7241e-07	5.40094e-06	6.08437		AT1G18980	RmlC-like cupins superfamily protein	GO:0006950 response to stress;GO:0050896 response to stimulus;GO:0008150 biological_process
AT1G19960	1.13586	1.74827	3.96211	0.000139696	0.000899031	0.853522		AT1G19960	transcription factor	GO:0008150 biological_process
AT1G20570	1.01529	1.12154	2.53491	0.0128028	0.0423246	-2.96636		AT1G20570	Spc97 / Spc98 family of spindle pole body (SBP) component
AT1G20620	1.26819	10.2188	49.4447	6.11646e-72	2.27848e-68	154.082		CAT3	catalase 3	GO:0009970 cellular response to sulfate starvation;GO:0006995 cellular response to nitrogen starvation;GO:0016036 cellular response to phosphate starvation
AT1G21240	2.04242	-0.74387	2.84343	0.00541519	0.0207654	-2.32096		WAK3	wall associated kinase 3	GO:0006468 protein phosphorylation;GO:0016310 phosphorylation;GO:0007166 cell surface receptor signaling pathway
AT1G21910	1.29389	4.84978	10.7308	2.58485e-18	1.23449e-16	31.1818		DREB26	Integrase-type DNA-binding superfamily protein	GO:0071497 cellular response to freezing;GO:0050826 response to freezing;GO:0070417 cellular response to cold
AT1G22065	1.04536	2.90882	4.71534	7.85733e-06	6.86818e-05	3.42778		AT1G22065	hypothetical protein	GO:0008150 biological_process
AT1G22160	1.4477	1.91545	4.40802	2.63529e-05	0.000204235	2.38249		AT1G22160	senescence-associated family protein (DUF581)	GO:1905582 response to mannose;GO:0009744 response to sucrose;GO:0034285 response to disaccharide
AT1G22600	1.87842	-0.497595	3.00645	0.00334473	0.0139683	-1.8927		AT1G22600	Late embryogenesis abundant protein (LEA) family protein	GO:0008150 biological_process
AT1G22650	1.55906	2.70119	6.57704	2.23819e-09	3.71939e-08	11.1478		A/N-InvD	Plant neutral invertase family protein	GO:0005987 sucrose catabolic process;GO:0046352 disaccharide catabolic process;GO:0005985 sucrose metabolic process
AT1G22770	1.12493	5.63138	14.0977	1.78878e-25	1.63188e-23	47.4221		GI	gigantea protein (GI)	GO:0048578 positive regulation of long-day photoperiodism, flowering;GO:0048586 regulation of long-day photoperiodism, flowering;GO:0010378 temperature compensation of the circadian clock
AT1G24260	1.22334	3.30081	7.26429	8.46777e-11	1.71124e-09	14.2981		SEP3	K-box region and MADS-box transcription factor family protein	GO:0010093 specification of floral organ identity;GO:0048481 plant ovule development;GO:0035670 plant-type ovary development
AT1G24735	1.02399	1.96191	3.63415	0.000443106	0.00248093	-0.200142		AT1G24735	S-adenosyl-L-methionine-dependent methyltransferases superfamily protein	GO:0032259 methylation;GO:0008152 metabolic process;GO:0008150 biological_process
AT1G25097	3.46461	-1.28193	3.82845	0.000225342	0.00137163	-0.495472		AT1G25097	hypothetical protein	GO:0008150 biological_process
AT1G25310	3.98663	-3.01953	4.20261	5.75922e-05	0.0004101	0.178379		MEE8	basic helix-loop-helix (bHLH) DNA-binding family protein	GO:0009793 embryo development ending in seed dormancy;GO:0048316 seed development;GO:0010154 fruit development
AT1G26240	3.52658	-0.822715	4.51027	1.77114e-05	0.000142964	1.53966		AT1G26240	Proline-rich extensin-like family protein	GO:0009664 plant-type cell wall organization;GO:0071669 plant-type cell wall organization or biogenesis;GO:0071555 cell wall organization
AT1G26380	1.82889	1.41137	5.31163	6.62341e-07	7.35054e-06	5.69485		AT1G26380	FAD-binding Berberine family protein	GO:0071456 cellular response to hypoxia;GO:0036294 cellular response to decreased oxygen levels;GO:0071453 cellular response to oxygen levels
AT1G26390	2.67904	2.10738	8.22372	7.63005e-13	2.02781e-11	18.2051		AT1G26390	FAD-binding Berberine family protein	GO:0055114 oxidation-reduction process;GO:0008152 metabolic process;GO:0008150 biological_process
AT1G26560	1.09449	3.0297	5.11965	1.49367e-06	1.53283e-05	4.97581		BGLU40	beta glucosidase 40	GO:0005975 carbohydrate metabolic process;GO:0044238 primary metabolic process;GO:0071704 organic substance metabolic process
AT1G26730	1.46517	1.8193	4.26862	4.49077e-05	0.00032985	1.89877		AT1G26730	EXS (ERD1/XPR1/SYG1) family protein	GO:0016036 cellular response to phosphate starvation;GO:0006817 phosphate ion transport;GO:0009267 cellular response to starvation
AT1G27461	5.74883	-0.846286	6.56374	2.38209e-09	3.93512e-08	6.80328		AT1G27461	hypothetical protein	GO:0009409 response to cold;GO:0006970 response to osmotic stress;GO:0009266 response to temperature stimulus
AT1G27990	2.66556	-0.373531	4.48013	1.99238e-05	0.000159269	2.10212		AT1G27990	transmembrane protein	GO:0008150 biological_process
AT1G28640	4.50232	-2.84737	4.8723	4.16101e-06	3.92914e-05	1.87556		AT1G28640	GDSL-like Lipase/Acylhydrolase superfamily protein	GO:0016042 lipid catabolic process;GO:0006629 lipid metabolic process;GO:1901575 organic substance catabolic process
AT1G29090	2.08111	1.52529	5.99042	3.33718e-08	4.62425e-07	8.39014		AT1G29090	Cysteine proteinases superfamily protein	GO:0051603 proteolysis involved in cellular protein catabolic process;GO:0044257 cellular protein catabolic process;GO:0030163 protein catabolic process
AT1G29395	2.1883	5.32611	19.8013	6.03571e-35	1.2045e-32	68.8882		COR413IM1	COLD REGULATED 314 INNER MEMBRANE 1	GO:0042631 cellular response to water deprivation;GO:0071462 cellular response to water stimulus;GO:0009631 cold acclimation
AT1G29600	1.86186	0.867039	3.94219	0.00015011	0.000957507	0.739232		AT1G29600	Zinc finger C-x8-C-x5-C-x3-H type family protein	GO:0008150 biological_process
AT1G30170	3.01349	-1.94438	3.05748	0.00286567	0.0122679	-2.19847		AT1G30170	hypothetical protein (DUF295)	GO:0008150 biological_process
AT1G30220	2.50479	0.364478	4.40272	2.68974e-05	0.000207806	1.93949		INT2	inositol transporter 2	GO:0015798 myo-inositol transport;GO:0046323 glucose import;GO:0015791 polyol transport
AT1G30760	1.44372	2.62816	6.33053	7.04978e-09	1.08669e-07	10.066		AT1G30760	FAD-binding Berberine family protein	GO:0055114 oxidation-reduction process;GO:0008152 metabolic process;GO:0008150 biological_process
AT1G30870	1.00594	4.50582	9.00973	1.49864e-14	4.91868e-13	22.6196		AT1G30870	Peroxidase superfamily protein	GO:0042744 hydrogen peroxide catabolic process;GO:0042743 hydrogen peroxide metabolic process;GO:0017001 antibiotic catabolic process
AT1G31173	1.03354	1.88093	3.10959	0.00244273	0.0107054	-1.64957		MIR167d	ncRNA
AT1G31750	2.06465	-0.0662295	3.38925	0.00100514	0.00502595	-0.968868		AT1G31750	proline-rich family protein	GO:0008150 biological_process
AT1G31770	1.07993	4.67421	9.25249	4.42051e-15	1.55106e-13	23.835		ABCG14	ATP-binding cassette 14	GO:0010588 cotyledon vascular tissue pattern formation;GO:0048826 cotyledon morphogenesis;GO:0010222 stem vascular tissue pattern formation
AT1G31772	2.37037	-1.47312	2.6062	0.0105583	0.035985	-2.91495		AT1G31772	Defensin-like (DEFL) family protein	GO:0031640 killing of cells of other organism;GO:0044364 disruption of cells of other organism;GO:0050832 defense response to fungus
AT1G32450	1.89877	5.66311	19.8948	1.7371e-36	4.41205e-34	72.5086		NRT1.5	nitrate transporter 1.5	GO:0015706 nitrate transport;GO:0042128 nitrate assimilation;GO:0010150 leaf senescence
AT1G32560	3.45613	0.728268	6.69636	1.27729e-09	2.21997e-08	10.2574		AtLEA4-1	Late embryogenesis abundant protein, group 1 protein	GO:0009793 embryo development ending in seed dormancy;GO:0009414 response to water deprivation;GO:0048316 seed development
AT1G32710	4.23301	-2.92426	4.54281	1.55899e-05	0.000127451	1.02389		AT1G32710	Cytochrome c oxidase, subunit Vib family protein	GO:0008150 biological_process
AT1G32900	1.97541	1.76895	5.27408	7.7746e-07	8.52232e-06	5.4925		GBSS1	UDP-Glycosyltransferase superfamily protein	GO:0019252 starch biosynthetic process;GO:0005982 starch metabolic process;GO:0009250 glucan biosynthetic process
AT1G33440	1.57937	0.857816	3.38651	0.0010142	0.00506546	-0.844806		AT1G33440	Major facilitator superfamily protein
AT1G33790	1.09904	4.55688	8.60097	1.16336e-13	3.43944e-12	20.6564		AT1G33790	jacalin lectin family protein
AT1G33960	1.79482	1.73097	5.1767	1.17489e-06	1.23693e-05	5.17375		AIG1	P-loop containing nucleoside triphosphate hydrolases superfamily protein	GO:0009617 response to bacterium;GO:0051707 response to other organism;GO:0043207 response to external biotic stimulus
AT1G34315	1.22508	2.85899	5.54898	2.37465e-07	2.86432e-06	6.72637		AT1G34315	transmembrane protein	GO:0008150 biological_process
AT1G34510	2.55847	0.0192489	4.85171	4.53175e-06	4.23627e-05	3.55219		AT1G34510	Peroxidase superfamily protein	GO:0042744 hydrogen peroxide catabolic process;GO:0042743 hydrogen peroxide metabolic process;GO:0017001 antibiotic catabolic process
AT1G35710	1.60711	3.35231	8.04793	1.82465e-12	4.60301e-11	17.9889		AT1G35710	kinase family with leucine-rich repeat domain-containing protein	GO:0009755 hormone-mediated signaling pathway;GO:0032870 cellular response to hormone stimulus;GO:0009725 response to hormone
AT1G36180	2.09759	4.41558	15.0837	1.78293e-27	1.8535e-25	51.7655		ACC2	acetyl-CoA carboxylase 2
AT1G36940	1.35914	1.40658	3.58464	0.000524504	0.00285932	-0.272672		AT1G36940	myotubularin-like protein	GO:0008150 biological_process
AT1G43800	2.84725	3.69076	14.2469	8.84283e-26	8.26971e-24	47.2345		FTM1	Plant stearoyl-acyl-carrier-protein desaturase family protein	GO:0006633 fatty acid biosynthetic process;GO:0071456 cellular response to hypoxia;GO:0036294 cellular response to decreased oxygen levels
AT1G44180	1.67526	-0.417399	2.6363	0.00972245	0.0336075	-2.68804		AT1G44180	Peptidase M20/M25/M40 family protein	GO:0006520 cellular amino acid metabolic process;GO:0019752 carboxylic acid metabolic process;GO:0043436 oxoacid metabolic process
AT1G44446	1.09542	5.60589	13.08	2.33846e-23	1.80231e-21	42.5913		CH1	Pheophorbide a oxygenase family protein with Rieske 2Fe-2S domain-containing protein	GO:0015995 chlorophyll biosynthetic process;GO:0015994 chlorophyll metabolic process;GO:0006779 porphyrin-containing compound biosynthetic process
AT1G45616	3.98663	-1.5135	4.20016	5.81242e-05	0.000413474	0.172815		RLP6	receptor like protein 6	GO:0007165 signal transduction;GO:0023052 signaling;GO:0007154 cell communication
AT1G47540	11.4634	0.546568	7.29931	4.7143e-05	0.000343869	-0.552575		AT1G47540	Scorpion toxin-like knottin superfamily protein	GO:0009405 pathogenesis;GO:0031640 killing of cells of other organism;GO:0044364 disruption of cells of other organism
AT1G47920	3.33953	-2.30162	3.3368	0.00119194	0.00580797	-1.71986		AT1G47920	RNI-like superfamily protein	GO:0008150 biological_process
AT1G47960	1.12609	3.74457	7.07919	2.06567e-10	4.01477e-09	13.4181		C/VIF1	cell wall / vacuolar inhibitor of fructosidase 1	GO:0043086 negative regulation of catalytic activity;GO:0044092 negative regulation of molecular function;GO:0050790 regulation of catalytic activity
AT1G47980	1.27526	0.583454	2.62579	0.0100073	0.034443	-2.70832		AT1G47980	desiccation-like protein	GO:0008150 biological_process
AT1G48130	6.59571	2.09022	11.9937	4.76487e-21	2.95832e-19	30.2522		PER1	1-cysteine peroxiredoxin 1	GO:0010231 maintenance of seed dormancy;GO:0010162 seed dormancy process;GO:0097437 maintenance of dormancy
AT1G48260	1.03907	0.751243	2.5937	0.0109241	0.0370172	-2.83606		CIPK17	CBL-interacting protein kinase 17	GO:0006468 protein phosphorylation;GO:0016310 phosphorylation;GO:0035556 intracellular signal transduction
AT1G48470	4.59553	0.565716	7.27101	8.19705e-11	1.65803e-09	11.4443		GLN1;5	glutamine synthetase 1;5	GO:0006542 glutamine biosynthetic process;GO:0009084 glutamine family amino acid biosynthetic process;GO:0006541 glutamine metabolic process
AT1G48660	1.92565	-0.557452	2.77357	0.00661945	0.0245156	-2.44192		AT1G48660	Auxin-responsive GH3 family protein
AT1G48930	1.032	3.08533	5.65742	1.47569e-07	1.84263e-06	7.11653		GH9C1	glycosyl hydrolase 9C1	GO:0030245 cellulose catabolic process;GO:0051275 beta-glucan catabolic process;GO:0030243 cellulose metabolic process
AT1G48990	5.71754	-2.16141	6.43523	4.33914e-09	6.90769e-08	6.33102		AT1G48990	Oleosin family protein	GO:0019915 lipid storage;GO:0051235 maintenance of location;GO:0010876 lipid localization
AT1G49570	1.30863	2.40451	4.79321	5.74035e-06	5.22405e-05	3.77415		AT1G49570	Peroxidase superfamily protein	GO:0042744 hydrogen peroxide catabolic process;GO:0042743 hydrogen peroxide metabolic process;GO:0017001 antibiotic catabolic process
AT1G50040	1.64597	3.60023	8.26484	6.21966e-13	1.67287e-11	19.0216		AT1G50040	formin-like protein, putative (DUF1005)	GO:0008150 biological_process
AT1G51090	1.11253	1.81024	3.95204	0.000144872	0.00092719	0.818376		AT1G51090	Heavy metal transport/detoxification superfamily protein	GO:1900425 negative regulation of defense response to bacterium;GO:1900424 regulation of defense response to bacterium;GO:0002832 negative regulation of response to biotic stimulus
AT1G51140	1.20677	3.62355	7.24775	9.17293e-11	1.8454e-09	14.2144		FBH3	basic helix-loop-helix (bHLH) DNA-binding superfamily protein	GO:0048573 photoperiodism, flowering;GO:0010119 regulation of stomatal movement;GO:0010228 vegetative to reproductive phase transition of meristem
AT1G51460	1.19188	2.70323	5.14779	1.32711e-06	1.37707e-05	5.11226		ABCG13	ABC-2 type transporter family protein	GO:0080172 petal epidermis patterning;GO:0080051 cutin transport;GO:0009651 response to salt stress
AT1G51830	1.13071	4.72139	10.2578	2.78927e-17	1.22241e-15	28.8181		AT1G51830	Leucine-rich repeat protein kinase family protein	GO:0006468 protein phosphorylation;GO:0016310 phosphorylation;GO:0006796 phosphate-containing compound metabolic process
AT1G51840	1.44454	2.36894	5.81741	7.25826e-08	9.51492e-07	7.85352		AT1G51840	kinase-like protein
AT1G52000	2.82526	4.00282	15.2038	1.02529e-27	1.07085e-25	51.6615		AT1G52000	Mannose-binding lectin superfamily protein
AT1G52030	1.98824	1.19046	4.48963	1.91986e-05	0.000153857	2.52344		MBP2	myrosinase-binding protein 2	GO:0009908 flower development;GO:0090567 reproductive shoot system development;GO:0048367 shoot system development
AT1G52040	1.63348	1.80873	5.29195	7.20425e-07	7.94386e-06	5.66694		MBP1	myrosinase-binding protein 1	GO:0006952 defense response;GO:0006950 response to stress;GO:0050896 response to stimulus
AT1G52400	1.61562	6.35973	22.3343	1.4681e-40	5.46891e-38	81.9457		BGLU18	beta glucosidase 18	GO:0019762 glucosinolate catabolic process;GO:0009789 positive regulation of abscisic acid-activated signaling pathway;GO:0019759 glycosinolate catabolic process
AT1G52410	1.5564	3.73243	9.78285	3.05454e-16	1.18941e-14	26.4798		TSA1	TSK-associating protein 1	GO:0009640 photomorphogenesis;GO:0009639 response to red or far red light;GO:0050832 defense response to fungus
AT1G52690	3.7502	2.35186	10.12	5.58261e-17	2.34543e-15	26.1812		LEA7	Late embryogenesis abundant protein (LEA) family protein	GO:0050826 response to freezing;GO:0009414 response to water deprivation;GO:0009415 response to water
AT1G52830	2.87688	-2.09789	2.82598	0.00569556	0.0216536	-2.66997		IAA6	indole-3-acetic acid 6	GO:0009704 de-etiolation;GO:0009640 photomorphogenesis;GO:0009734 auxin-activated signaling pathway
AT1G52990	2.70197	-1.51498	2.79116	0.00629509	0.0235129	-2.65666		AT1G52990	thioredoxin family protein
AT1G53440	1.18206	6.76844	19.1542	3.5072e-35	7.25829e-33	69.6287		AT1G53440	Leucine-rich repeat transmembrane protein kinase	GO:0046777 protein autophosphorylation;GO:0006468 protein phosphorylation;GO:0016310 phosphorylation
AT1G53480	2.71991	-0.954357	3.33933	0.00118223	0.00576946	-1.39475		MRD1	mto 1 responding down 1	GO:0008150 biological_process
AT1G53625	1.47191	0.133458	2.85932	0.00517107	0.0200032	-2.18058		AT1G53625	hypothetical protein	GO:0008150 biological_process
AT1G53690	1.88569	-0.756612	3.10064	0.002511	0.0109466	-1.66084		AT1G53690	DNA directed RNA polymerase, 7 kDa subunit	GO:0009860 pollen tube growth;GO:0009932 cell tip growth;GO:0048868 pollen tube development
AT1G53830	1.00541	3.92478	6.93661	4.08668e-10	7.60545e-09	12.7155		PME2	pectin methylesterase 2	GO:0045490 pectin catabolic process;GO:0045488 pectin metabolic process;GO:0042545 cell wall modification
AT1G54020	4.34572	-2.08986	4.65288	1.00864e-05	8.60132e-05	1.31327		AT1G54020	GDSL-like Lipase/Acylhydrolase superfamily protein	GO:0016042 lipid catabolic process;GO:0006629 lipid metabolic process;GO:1901575 organic substance catabolic process
AT1G54040	1.92861	2.96094	8.03556	2.59878e-12	6.40413e-11	17.5684		ESP	epithiospecifier protein	GO:0019762 glucosinolate catabolic process;GO:0080028 nitrile biosynthetic process;GO:0019759 glycosinolate catabolic process
AT1G54860	7.69828	-1.50528	8.89139	2.71498e-14	8.68133e-13	13.6837		AT1G54860	Glycoprotein membrane precursor GPI-anchored	GO:0008150 biological_process
AT1G54870	8.48811	-0.983003	9.87464	1.92298e-16	7.68881e-15	16.5156		AT1G54870	NAD(P)-binding Rossmann-fold superfamily protein	GO:0055114 oxidation-reduction process;GO:0008152 metabolic process;GO:0008150 biological_process
AT1G54890	1.02289	1.42241	2.74991	0.00707959	0.0259148	-2.50736		AT1G54890	Late embryogenesis abundant (LEA) protein-like protein	GO:0008150 biological_process
AT1G54970	1.80495	2.40631	7.77992	6.84622e-12	1.61243e-10	16.6486		PRP1	proline-rich protein 1
AT1G55240	2.08927	-0.0723669	3.40032	0.000969427	0.00488011	-0.946435		AT1G55240	proteinase inhibitor I4, serpin (DUF716)	GO:0008150 biological_process
AT1G56540	1.06175	1.3066	2.76753	0.00673428	0.0248603	-2.45558		AT1G56540	Disease resistance protein (TIR-NBS-LRR class) family	GO:0007165 signal transduction;GO:0023052 signaling;GO:0007154 cell communication
AT1G56600	3.93604	-0.347793	4.47406	2.98883e-05	0.000228153	1.04232		GolS2	galactinol synthase 2	GO:0006012 galactose metabolic process;GO:0009414 response to water deprivation;GO:0009737 response to abscisic acid
AT1G57630	3.07046	-1.4364	3.18551	0.00192933	0.00876118	-1.95257		AT1G57630	Toll-Interleukin-Resistance (TIR) domain family protein	GO:0071456 cellular response to hypoxia;GO:0036294 cellular response to decreased oxygen levels;GO:0071453 cellular response to oxygen levels
AT1G57800	4.29016	-2.24144	4.58464	1.32215e-05	0.000109693	1.14195		VIM5	zinc finger (C3HC4-type RING finger) family protein	GO:0010216 maintenance of DNA methylation;GO:0016567 protein ubiquitination;GO:0032446 protein modification by small protein conjugation
AT1G58225	3.13819	-1.16843	3.33944	0.00118181	0.00576863	-1.6175		AT1G58225	hypothetical protein	GO:0008150 biological_process
AT1G58280	1.20976	2.93153	5.67831	1.34578e-07	1.69367e-06	7.25778		AT1G58280	Phosphoglycerate mutase family protein
AT1G58320	1.2205	0.570077	2.49202	0.0143514	0.0465622	-2.99647		AT1G58320	PLAC8 family protein	GO:0008150 biological_process
AT1G59730	1.5254	-0.151904	2.4951	0.0142349	0.0462245	-2.96267		TH7	thioredoxin H-type 7	GO:0006662 glycerol ether metabolic process;GO:0018904 ether metabolic process;GO:0045454 cell redox homeostasis
AT1G60090	3.22891	-2.0317	3.25645	0.00154223	0.00723104	-1.88813		BGLU4	beta glucosidase 4	GO:0080167 response to karrikin;GO:0005975 carbohydrate metabolic process;GO:0009628 response to abiotic stimulus
AT1G60110	1.07526	1.66177	3.35191	0.00113505	0.00557817	-0.989021		AT1G60110	Mannose-binding lectin superfamily protein
AT1G60470	2.76019	0.721129	5.34177	5.83232e-07	6.54409e-06	5.28747		GolS4	galactinol synthase 4	GO:0006979 response to oxidative stress;GO:0006950 response to stress;GO:0050896 response to stimulus
AT1G60750	1.03322	1.57772	2.6219	0.0101145	0.0347638	-2.78844		AT1G60750	NAD(P)-linked oxidoreductase superfamily protein
AT1G61080	3.067	-1.43519	3.55522	0.000579627	0.00311949	-0.982752		AT1G61080	Hydroxyproline-rich glycoprotein family protein	GO:0008150 biological_process
AT1G61390	2.06054	0.222533	3.66695	0.000396149	0.00224387	-0.158347		AT1G61390	S-locus lectin protein kinase family protein	GO:0048544 recognition of pollen;GO:0009875 pollen-pistil interaction;GO:0009856 pollination
AT1G61480	1.59815	0.163869	2.9621	0.00382022	0.015607	-1.94742		AT1G61480	S-locus lectin protein kinase family protein	GO:0048544 recognition of pollen;GO:0009875 pollen-pistil interaction;GO:0009856 pollination
AT1G61500	1.01046	2.696	4.42774	2.44191e-05	0.000190703	2.37032		AT1G61500	S-locus lectin protein kinase family protein	GO:0048544 recognition of pollen;GO:0009875 pollen-pistil interaction;GO:0009856 pollination
AT1G61560	1.15649	2.74779	5.22183	9.70769e-07	1.04115e-05	5.39467		MLO6	Seven transmembrane MLO family protein	GO:0009817 defense response to fungus, incompatible interaction;GO:0009814 defense response, incompatible interaction;GO:0050832 defense response to fungus
AT1G61562	1.57056	1.61265	4.47895	2.00155e-05	0.000159717	2.62137		AT1G61562	hypothetical protein
AT1G61800	2.71522	2.69102	8.24655	6.81163e-13	1.82331e-11	18.2743		GPT2	glucose-6-phosphate/phosphate translocator 2	GO:0015713 phosphoglycerate transmembrane transport;GO:0015714 phosphoenolpyruvate transport;GO:0042873 aldonate transmembrane transport
AT1G62280	2.88405	-0.331579	3.815	0.000236318	0.00143414	-0.1765		SLAH1	SLAC1 homologue 1	GO:1901529 positive regulation of anion channel activity;GO:1903961 positive regulation of anion transmembrane transport;GO:0010359 regulation of anion channel activity
AT1G62290	2.02647	4.66213	18.248	1.67712e-33	2.92855e-31	65.6163		AT1G62290	Saposin-like aspartyl protease family protein	GO:0030163 protein catabolic process;GO:1901565 organonitrogen compound catabolic process;GO:0009057 macromolecule catabolic process
AT1G62320	1.27691	1.30435	3.60095	0.000496475	0.00272513	-0.234084		AT1G62320	ERD (early-responsive to dehydration stress) family protein
AT1G62510	1.17317	4.22622	8.6723	8.14174e-14	2.45251e-12	21.0204		AT1G62510	Bifunctional inhibitor/lipid-transfer protein/seed storage 2S albumin superfamily protein	GO:0008150 biological_process
AT1G62540	1.63535	1.69499	5.00128	2.44713e-06	2.40951e-05	4.53356		FMO GS-OX2	flavin-monooxygenase glucosinolate S-oxygenase 2	GO:0019761 glucosinolate biosynthetic process;GO:0019758 glycosinolate biosynthetic process;GO:0016144 S-glycoside biosynthetic process
AT1G62710	2.76631	2.85568	11.6872	2.17444e-20	1.25584e-18	35.0596		BETA-VPE	beta vacuolar processing enzyme	GO:0006624 vacuolar protein processing;GO:0016485 protein processing;GO:0051604 protein maturation
AT1G63530	1.07099	1.26575	2.96763	0.00375773	0.0154278	-1.98486		AT1G63530	hypothetical protein	GO:0009860 pollen tube growth;GO:0009932 cell tip growth;GO:0048868 pollen tube development
AT1G64110	1.35776	4.38096	9.54108	1.03321e-15	3.81707e-14	25.3073		DAA1	P-loop containing nucleoside triphosphate hydrolases superfamily protein	GO:0048235 pollen sperm cell differentiation;GO:0055046 microgametogenesis;GO:0009555 pollen development
AT1G64405	1.45927	0.263637	2.99241	0.00353045	0.0146508	-1.87091		AT1G64405	hypothetical protein	GO:0010227 floral organ abscission;GO:0048437 floral organ development;GO:0009838 abscission
AT1G64540	3.89557	-2.17216	4.09078	8.73072e-05	0.000594035	-0.0771174		AT1G64540	F-box/FBD-like domains containing protein	GO:0008150 biological_process
AT1G64700	1.02991	1.13956	2.5776	0.0114123	0.0383573	-2.87299		AT1G64700	DUF4228 domain protein
AT1G65090	5.28854	0.518415	10.2484	7.39919e-17	3.0912e-15	23.7489		AT1G65090	nucleolin	GO:0008150 biological_process
AT1G65150	1.67758	2.86418	7.07248	2.13322e-10	4.13526e-09	13.3717		AT1G65150	TRAF-like family protein	GO:0016579 protein deubiquitination;GO:0070646 protein modification by small protein removal;GO:0070647 protein modification by small protein conjugation or removal
AT1G65180	1.36672	0.181758	2.56398	0.0118404	0.0395996	-2.82677		AT1G65180	Cysteine/Histidine-rich C1 domain family protein
AT1G65310	1.26648	3.31187	6.51513	3.00046e-09	4.89156e-08	10.8749		XTH17	xyloglucan endotransglucosylase/hydrolase 17	GO:0010411 xyloglucan metabolic process;GO:0010410 hemicellulose metabolic process;GO:0010383 cell wall polysaccharide metabolic process
AT1G65370	2.45434	5.26246	21.0703	1.68912e-38	5.24355e-36	76.7395		AT1G65370	TRAF-like family protein	GO:0008150 biological_process
AT1G65480	1.94801	0.309765	3.2426	0.00161157	0.00751204	-1.31708		FT	PEBP (phosphatidylethanolamine-binding protein) family protein	GO:0009911 positive regulation of flower development;GO:0010022 meristem determinacy;GO:0009909 regulation of flower development
AT1G65490	1.80422	1.81466	5.15568	1.28377e-06	1.33583e-05	5.08736		AT1G65490	transmembrane protein	GO:0071456 cellular response to hypoxia;GO:0036294 cellular response to decreased oxygen levels;GO:0071453 cellular response to oxygen levels
AT1G65500	1.24799	4.20661	8.82241	5.8226e-14	1.78275e-12	21.3721		AT1G65500	transmembrane protein	GO:0009414 response to water deprivation;GO:0009415 response to water;GO:0009651 response to salt stress
AT1G65790	2.18071	-0.389691	3.01404	0.00326914	0.0136935	-1.95683		RK1	receptor kinase 1	GO:0009875 pollen-pistil interaction;GO:0009856 pollination;GO:0046777 protein autophosphorylation
AT1G65870	1.79361	-0.522217	2.65592	0.00921012	0.0321097	-2.66627		AT1G65870	Disease resistance-responsive (dirigent-like protein) family protein
AT1G65880	5.0814	-1.39114	5.71383	1.15021e-07	1.45987e-06	4.32224		BZO1	benzoyloxyglucosinolate 1	GO:0019761 glucosinolate biosynthetic process;GO:0019758 glycosinolate biosynthetic process;GO:0016144 S-glycoside biosynthetic process
AT1G66700	1.19661	0.984366	3.2733	0.00146163	0.00691552	-1.16544		PXMT1	S-adenosyl-L-methionine-dependent methyltransferases superfamily protein	GO:0080027 response to herbivore;GO:0002238 response to molecule of fungal origin;GO:0010029 regulation of seed germination
AT1G66800	1.98157	1.33523	5.15314	1.29759e-06	1.34833e-05	5.01455		AT1G66800	NAD(P)-binding Rossmann-fold superfamily protein	GO:0055114 oxidation-reduction process;GO:0008152 metabolic process;GO:0008150 biological_process
AT1G67100	5.72833	-0.237177	6.53676	2.70266e-09	4.43056e-08	6.7557		LBD40	LOB domain-containing protein 40	GO:0009739 response to gibberellin;GO:0001101 response to acid chemical;GO:0033993 response to lipid
AT1G67110	2.18163	1.9264	6.04899	2.55967e-08	3.6141e-07	8.59193		CYP735A2	cytochrome P450, family 735, subfamily A, polypeptide 2	GO:0033466 trans-zeatin biosynthetic process;GO:0033398 zeatin biosynthetic process;GO:0033400 trans-zeatin metabolic process
AT1G67760	1.72697	1.20002	4.05578	9.93065e-05	0.000665747	1.14965		AT1G67760	TCP-1/cpn60 chaperonin family protein
AT1G67865	1.3883	5.80854	16.5239	2.63469e-30	3.4845e-28	58.4882		AT1G67865	hypothetical protein	GO:0050832 defense response to fungus;GO:0009620 response to fungus;GO:0098542 defense response to other organism
AT1G68170	4.68504	-1.08501	5.23121	9.32888e-07	1.00197e-05	2.97077		UMAMIT23	nodulin MtN21 /EamA-like transporter family protein
AT1G68250	6.01972	-2.35635	6.53522	3.56253e-09	5.74917e-08	6.43372		AT1G68250	hypothetical protein	GO:0008150 biological_process
AT1G68360	1.66053	0.185751	3.09597	0.00254726	0.0110917	-1.62757		AT1G68360	C2H2 and C2HC zinc fingers superfamily protein	GO:0009740 gibberellic acid mediated signaling pathway;GO:0009736 cytokinin-activated signaling pathway;GO:0010476 gibberellin mediated signaling pathway
AT1G70170	1.13002	0.904682	2.8106	0.00595372	0.0224783	-2.33082		MMP	matrix metalloproteinase	GO:1900056 negative regulation of leaf senescence;GO:1905622 negative regulation of leaf development;GO:1900055 regulation of leaf senescence
AT1G70430	1.13963	2.43954	4.56912	1.40719e-05	0.000116352	2.91781		AT1G70430	Protein kinase superfamily protein	GO:0016310 phosphorylation;GO:0006796 phosphate-containing compound metabolic process;GO:0006793 phosphorus metabolic process
AT1G70500	1.54093	0.809098	3.39135	0.00099827	0.0049994	-0.827565		AT1G70500	Pectin lyase-like superfamily protein	GO:0071555 cell wall organization;GO:0045229 external encapsulating structure organization;GO:0071554 cell wall organization or biogenesis
AT1G70610	1.48137	5.67222	16.1463	1.4187e-29	1.78143e-27	56.8106		ABCB26	transporter associated with antigen processing protein 1	GO:0055085 transmembrane transport;GO:0006810 transport;GO:0051234 establishment of localization
AT1G70830	1.36214	7.39846	26.0915	2.43864e-46	1.75826e-43	95.2347		MLP28	MLP-like protein 28	GO:0006952 defense response;GO:0006950 response to stress;GO:0050896 response to stimulus
AT1G71200	2.54515	0.872085	6.00014	3.1938e-08	4.44487e-07	8.15244		AT1G71200	basic helix-loop-helix (bHLH) DNA-binding superfamily protein	GO:0071280 cellular response to copper ion;GO:0046688 response to copper ion;GO:0071248 cellular response to metal ion
AT1G71691	3.20827	-1.4249	3.4228	0.000900488	0.00457324	-1.44189		AT1G71691	GDSL-like Lipase/Acylhydrolase superfamily protein	GO:0016042 lipid catabolic process;GO:0006629 lipid metabolic process;GO:1901575 organic substance catabolic process
AT1G72100	4.84977	-0.933884	5.89308	5.17347e-08	6.9658e-07	5.22865		AT1G72100	late embryogenesis abundant domain-containing protein / LEA domain-containing protein
AT1G72140	1.28267	1.68723	4.03412	0.000107508	0.000714087	1.11337		AT1G72140	Major facilitator superfamily protein	GO:0015706 nitrate transport;GO:0009624 response to nematode;GO:0015698 inorganic anion transport
AT1G72210	1.0395	1.6708	3.06393	0.00280984	0.0120589	-1.75646		AT1G72210	basic helix-loop-helix (bHLH) DNA-binding superfamily protein
AT1G72240	2.53974	-0.93841	2.87161	0.00498913	0.0194577	-2.41389		AT1G72240	hypothetical protein	GO:0008150 biological_process
AT1G72430	1.01377	5.5617	10.7971	1.85285e-18	8.96385e-17	31.4382		AT1G72430	SAUR-like auxin-responsive protein family	GO:0009873 ethylene-activated signaling pathway;GO:0071369 cellular response to ethylene stimulus;GO:0071456 cellular response to hypoxia
AT1G72570	4.47605	-2.31833	4.85994	4.37642e-06	4.10825e-05	1.84505		AT1G72570	Integrase-type DNA-binding superfamily protein	GO:0009873 ethylene-activated signaling pathway;GO:0071369 cellular response to ethylene stimulus;GO:0009723 response to ethylene
AT1G73190	5.25616	3.15071	18.5749	3.85654e-34	7.24349e-32	62.1931		TIP3;1	Aquaporin-like superfamily protein	GO:0006914 autophagy;GO:0061919 process utilizing autophagic mechanism;GO:0055085 transmembrane transport
AT1G73200	1.05924	5.18428	11.3835	9.85922e-20	5.33567e-18	34.3473		AT1G73200	testis-expressed sequence 2-like protein (DUF2404)	GO:0006869 lipid transport;GO:0010876 lipid localization;GO:0071702 organic substance transport
AT1G73340	1.14253	0.839307	2.85913	0.00517394	0.0200074	-2.21979		AT1G73340	Cytochrome P450 superfamily protein	GO:0016132 brassinosteroid biosynthetic process;GO:0010268 brassinosteroid homeostasis;GO:0016131 brassinosteroid metabolic process
AT1G73480	1.21233	3.50258	7.01801	2.76965e-10	5.2902e-09	13.1524		AT1G73480	alpha/beta-Hydrolases superfamily protein
AT1G73580	2.16973	-1.01548	2.74834	0.00711128	0.0260053	-2.56639		AT1G73580	Calcium-dependent lipid-binding (CaLB domain) family protein	GO:0009738 abscisic acid-activated signaling pathway;GO:0071215 cellular response to abscisic acid stimulus;GO:0009737 response to abscisic acid
AT1G73780	2.15232	-1.14993	2.71903	0.00772418	0.0277874	-2.62043		AT1G73780	Bifunctional inhibitor/lipid-transfer protein/seed storage 2S albumin superfamily protein	GO:0006869 lipid transport;GO:0010876 lipid localization;GO:0071702 organic substance transport
AT1G73810	1.47751	0.255233	2.96889	0.00374355	0.0154007	-1.92148		AT1G73810	Core-2/I-branching beta-1,6-N-acetylglucosaminyltransferase family protein
AT1G73870	1.92614	0.372179	3.72748	0.000321135	0.00186773	0.0548962		BBX16	B-box type zinc finger protein with CCT domain-containing protein	GO:0010223 secondary shoot formation;GO:0009641 shade avoidance;GO:0010346 shoot axis formation
AT1G74010	1.09175	1.77172	3.2317	0.00166818	0.00774042	-1.30984		AT1G74010	Calcium-dependent phosphotriesterase superfamily protein	GO:0009058 biosynthetic process;GO:0008152 metabolic process;GO:0008150 biological_process
AT1G74055	1.11771	0.733848	2.46932	0.0152371	0.0487635	-3.06425		AT1G74055	transmembrane protein	GO:0008150 biological_process
AT1G74420	1.06367	1.69183	3.48985	0.000721263	0.00376306	-0.601493		FUT3	fucosyltransferase 3	GO:0036065 fucosylation;GO:0071555 cell wall organization;GO:0006486 protein glycosylation
AT1G74670	1.42544	7.45754	25.3601	2.87343e-45	1.784e-42	92.7733		GASA6	Gibberellin-regulated family protein	GO:0009740 gibberellic acid mediated signaling pathway;GO:0009750 response to fructose;GO:0010476 gibberellin mediated signaling pathway
AT1G74675	1.2619	6.11038	15.3134	6.19837e-28	6.6287e-26	53.0654		AT1G74675	transmembrane protein
AT1G75830	4.07766	0.318531	5.82336	7.06808e-08	9.29287e-07	5.84436		LCR67	low-molecular-weight cysteine-rich 67	GO:0031640 killing of cells of other organism;GO:0044364 disruption of cells of other organism;GO:0050832 defense response to fungus
AT1G75945	4.04438	-1.20818	5.12778	1.4505e-06	1.49608e-05	3.32452		AT1G75945	hypothetical protein
AT1G76470	3.36808	-1.37787	3.87568	0.000190535	0.00118362	-0.296643		AT1G76470	NAD(P)-binding Rossmann-fold superfamily protein	GO:0055114 oxidation-reduction process;GO:0008152 metabolic process;GO:0008150 biological_process
AT1G76500	1.19008	1.70164	3.65825	0.00040797	0.0023015	-0.0721497		SOB3	Putative AT-hook DNA-binding family protein	GO:0009640 photomorphogenesis;GO:0010228 vegetative to reproductive phase transition of meristem;GO:0009639 response to red or far red light
AT1G76610	2.72022	-2.04336	2.71005	0.0079214	0.028369	-2.81717		AT1G76610	MIZU-KUSSEI-like protein (Protein of unknown function, DUF617)	GO:0010274 hydrotropism;GO:0009606 tropism;GO:0009605 response to external stimulus
AT1G76960	1.44038	1.92109	4.84744	4.60524e-06	4.2924e-05	3.97672		AT1G76960	transmembrane protein	GO:0008150 biological_process
AT1G77200	1.24009	0.611556	2.6207	0.010148	0.0348629	-2.72544		AT1G77200	Integrase-type DNA-binding superfamily protein	GO:0009873 ethylene-activated signaling pathway;GO:0071369 cellular response to ethylene stimulus;GO:0009723 response to ethylene
AT1G77380	1.36507	3.51697	7.67176	1.16427e-11	2.66898e-10	16.2233		AAP3	amino acid permease 3	GO:0015802 basic amino acid transport;GO:0003333 amino acid transmembrane transport;GO:1905039 carboxylic acid transmembrane transport
AT1G77530	2.11959	0.589404	4.39084	2.81583e-05	0.000216352	2.13932		AT1G77530	O-methyltransferase family protein	GO:0032259 methylation;GO:0019438 aromatic compound biosynthetic process;GO:0006725 cellular aromatic compound metabolic process
AT1G77870	1.18906	0.959503	2.98403	0.00357779	0.0148115	-1.90921		MUB5	membrane-anchored ubiquitin-fold protein 5 precursor
AT1G77950	6.09339	-1.44839	6.94748	3.88e-10	7.25099e-09	7.85821		AGL67	AGAMOUS-like 67	GO:0009555 pollen development;GO:0048229 gametophyte development;GO:0007275 multicellular organism development
AT1G78030	2.10472	-0.525309	2.52141	0.0135602	0.0443883	-2.9895		AT1G78030	hypothetical protein	GO:0008150 biological_process
AT1G78320	1.16409	1.96019	4.33771	3.45257e-05	0.000260001	2.11619		GSTU23	glutathione S-transferase TAU 23	GO:0009407 toxin catabolic process;GO:0009404 toxin metabolic process;GO:0006749 glutathione metabolic process
AT1G78500	5.39842	-1.21488	6.44118	4.23466e-09	6.751e-08	6.90296		AT1G78500	Terpenoid cyclases family protein	GO:0016104 triterpenoid biosynthetic process;GO:0006722 triterpenoid metabolic process;GO:0016114 terpenoid biosynthetic process
AT1G79310	1.02916	1.08977	2.47373	0.0151994	0.0486987	-3.10638		MC7	metacaspase 7	GO:0006508 proteolysis;GO:0019538 protein metabolic process;GO:1901564 organonitrogen compound metabolic process
AT1G79760	1.08268	1.17201	2.88928	0.00473775	0.0186947	-2.16546		DTA4	downstream target of AGL15-4	GO:0008150 biological_process
AT1G79890	1.22025	1.82071	3.7387	0.000308836	0.00180702	0.172846		AT1G79890	RAD3-like DNA-binding helicase protein	GO:0034085 establishment of sister chromatid cohesion;GO:0032508 DNA duplex unwinding;GO:0007062 sister chromatid cohesion
AT1G80090	4.93066	-1.6357	5.4083	4.37298e-07	5.03039e-06	3.35807		CBSX4	Cystathionine beta-synthase (CBS) family protein	GO:0010183 pollen tube guidance;GO:0048868 pollen tube development;GO:0050918 positive chemotaxis
AT1G80130	3.26823	2.74152	9.92274	1.50896e-16	6.13235e-15	25.864		AT1G80130	Tetratricopeptide repeat (TPR)-like superfamily protein	GO:0006979 response to oxidative stress;GO:0006950 response to stress;GO:0050896 response to stimulus
AT1G80240	1.41294	3.23645	7.56677	1.94619e-11	4.28987e-10	15.7253		DGR1	choice-of-anchor C domain protein, putative (Protein of unknown function, DUF642)	GO:0008150 biological_process
AT1G80820	1.25083	1.13379	3.32068	0.0012556	0.00607296	-1.02719		CCR2	cinnamoyl coa reductase	GO:0009809 lignin biosynthetic process;GO:0042754 negative regulation of circadian rhythm;GO:0009808 lignin metabolic process
AT2G01422	2.72234	0.524527	2.7814	0.00647329	0.024074	-2.69266		AT2G01422	ncRNA
AT2G01770	1.78044	-0.0432798	2.96215	0.00381968	0.015607	-1.97472		VIT1	vacuolar iron transporter 1	GO:0006880 intracellular sequestering of iron ion;GO:0097577 sequestering of iron ion;GO:0030026 cellular manganese ion homeostasis
AT2G02120	1.53622	4.73316	12.5803	1.2693e-16	5.20555e-15	27.6785		PDF2.1	Scorpion toxin-like knottin superfamily protein	GO:0031640 killing of cells of other organism;GO:0044364 disruption of cells of other organism;GO:0050832 defense response to fungus
AT2G02990	1.35633	1.50812	3.756	0.000290736	0.00171607	0.240549		RNS1	ribonuclease 1	GO:0009718 anthocyanin-containing compound biosynthetic process;GO:0009867 jasmonic acid mediated signaling pathway;GO:0016036 cellular response to phosphate starvation
AT2G03130	2.27796	-0.872073	2.74249	0.00722984	0.0263483	-2.61638		AT2G03130	Ribosomal protein L12/ ATP-dependent Clp protease adaptor protein ClpS family protein	GO:0006412 translation;GO:0043043 peptide biosynthetic process;GO:0043604 amide biosynthetic process
AT2G03720	1.19295	1.24322	3.30873	0.00130485	0.00628145	-1.07434		MRH6	Adenine nucleotide alpha hydrolases-like superfamily protein	GO:0048765 root hair cell differentiation;GO:0048764 trichoblast maturation;GO:0010054 trichoblast differentiation
AT2G04080	1.72047	2.57582	6.47962	3.52903e-09	5.71151e-08	10.6685		AT2G04080	MATE efflux family protein	GO:0055085 transmembrane transport;GO:0006810 transport;GO:0051234 establishment of localization
AT2G04860	1.00925	1.33923	2.81472	0.00588356	0.0222397	-2.37067		AT2G04860	Tetratricopeptide repeat (TPR)-like superfamily protein	GO:0009451 RNA modification;GO:0016070 RNA metabolic process;GO:0043412 macromolecule modification
AT2G05070	1.93932	8.87583	49.243	1.05669e-69	3.37403e-66	148.837		LHCB2.2	photosystem II light harvesting complex protein 2.2	GO:0009769 photosynthesis, light harvesting in photosystem II;GO:0009768 photosynthesis, light harvesting in photosystem I;GO:0009645 response to low light intensity stimulus
AT2G05100	1.77092	9.30438	50.879	3.93835e-73	1.91319e-69	156.743		LHCB2.1	photosystem II light harvesting complex protein 2.1	GO:0009769 photosynthesis, light harvesting in photosystem II;GO:0009768 photosynthesis, light harvesting in photosystem I;GO:0009645 response to low light intensity stimulus
AT2G05580	10.7565	-0.102427	12.5627	2.90175e-22	2.04596e-20	23.5621		AT2G05580	Glycine-rich protein family	GO:0008150 biological_process
AT2G08660	2.00331	-0.227811	3.04007	0.0030215	0.0128257	-1.8375		AT2G08660	ncRNA
AT2G08665	1.14796	12.4696	28.2222	1.07685e-05	9.11349e-05	3.93219		AT2G08665	ncRNA
AT2G08765	1.05802	1.56939	2.96748	0.00375936	0.0154317	-1.98751		AT2G08765	ncRNA
AT2G09045	1.86848	0.334564	3.57331	0.000545009	0.00295739	-0.377817		AT2G09045	ncRNA
AT2G14520	1.30259	1.97608	4.54717	1.53249e-05	0.00012556	2.87399		AT2G14520	CBS domain protein (DUF21)	GO:0030026 cellular manganese ion homeostasis;GO:0055071 manganese ion homeostasis;GO:0046916 cellular transition metal ion homeostasis
AT2G14560	1.87582	3.46566	10.3805	1.50393e-17	6.79079e-16	29.3214		LURP1	LURP-one-like protein (DUF567)	GO:0009751 response to salicylic acid;GO:0050832 defense response to fungus;GO:0009620 response to fungus
AT2G14610	4.73701	3.4464	15.4831	2.85079e-28	3.15435e-26	50.1253		PR1	pathogenesis-related protein 1	GO:0010266 response to vitamin B1;GO:0009627 systemic acquired resistance;GO:0009814 defense response, incompatible interaction
AT2G15010	9.49106	-0.530316	10.5009	3.03097e-17	1.32057e-15	17.2224		AT2G15010	Plant thionin	GO:0006952 defense response;GO:0006950 response to stress;GO:0050896 response to stimulus
AT2G15128	1.48829	2.89082	6.63637	1.69418e-09	2.87303e-08	11.425		AT2G15128	ncRNA	GO:0008150 biological_process
AT2G15130	1.16183	1.25883	2.85446	0.00524464	0.0202248	-2.22539		AT2G15130	Plant basic secretory protein (BSP) family protein
AT2G15220	1.04673	3.08807	4.90432	3.64973e-06	3.49209e-05	4.12644		AT2G15220	Plant basic secretory protein (BSP) family protein
AT2G16005	2.25233	0.616453	5.10827	1.56668e-06	1.59894e-05	4.67758		AT2G16005	MD-2-related lipid recognition domain-containing protein	GO:0009958 positive gravitropism;GO:0032366 intracellular sterol transport;GO:0009630 gravitropism
AT2G16060	1.45444	4.13072	9.76423	3.39183e-16	1.30934e-14	26.396		HB1	hemoglobin 1	GO:0071456 cellular response to hypoxia;GO:0036294 cellular response to decreased oxygen levels;GO:0071453 cellular response to oxygen levels
AT2G16980	1.20282	1.79111	4.27832	4.32863e-05	0.000319199	1.91592		AT2G16980	Major facilitator superfamily protein	GO:0015904 tetracycline transport;GO:0042891 antibiotic transport;GO:0006855 drug transmembrane transport
AT2G16990	1.18217	2.22998	4.4211	2.50542e-05	0.000194982	2.40764		AT2G16990	Major facilitator superfamily protein	GO:0015904 tetracycline transport;GO:0042891 antibiotic transport;GO:0006855 drug transmembrane transport
AT2G17230	1.28235	5.95832	15.0009	2.61378e-27	2.70466e-25	51.6407		EXL5	EXORDIUM like 5
AT2G17770	1.52362	-0.0527364	2.54024	0.0126214	0.041805	-2.87251		BZIP27	basic region/leucine zipper motif 27	GO:2000028 regulation of photoperiodism, flowering;GO:0048573 photoperiodism, flowering;GO:0010200 response to chitin
AT2G17850	2.35253	-0.0226253	3.78265	0.00026498	0.00158436	0.0610529		AT2G17850	Rhodanese/Cell cycle control phosphatase superfamily protein
AT2G18540	6.5688	-0.410752	7.52807	2.35104e-11	5.11666e-10	9.70755		AT2G18540	RmlC-like cupins superfamily protein	GO:0008150 biological_process
AT2G18660	2.65048	1.02473	5.67417	1.37059e-07	1.72392e-06	6.66122		PNP-A	plant natriuretic peptide A	GO:0010230 alternative respiration;GO:0009627 systemic acquired resistance;GO:0009814 defense response, incompatible interaction
AT2G19650	1.20282	1.15084	2.96425	0.00379582	0.0155414	-1.95716		AT2G19650	Cysteine/Histidine-rich C1 domain family protein	GO:0035556 intracellular signal transduction;GO:0007165 signal transduction;GO:0023052 signaling
AT2G19900	2.64764	1.58387	7.77586	6.98415e-12	1.64319e-10	16.0527		NADP-ME1	NADP-malic enzyme 1	GO:0006108 malate metabolic process;GO:0006090 pyruvate metabolic process;GO:0043648 dicarboxylic acid metabolic process
AT2G20520	2.8776	-0.170153	5.30667	6.76542e-07	7.49326e-06	5.00277		FLA6	FASCICLIN-like arabinogalactan 6	GO:0009834 plant-type secondary cell wall biogenesis;GO:0009832 plant-type cell wall biogenesis;GO:0071669 plant-type cell wall organization or biogenesis
AT2G20800	3.87401	0.685779	6.33253	6.98492e-09	1.07758e-07	8.20968		NDB4	NAD(P)H dehydrogenase B4
AT2G21260	3.22197	-1.7273	3.43044	0.000878118	0.00447182	-1.43168		AT2G21260	NAD(P)-linked oxidoreductase superfamily protein	GO:0055114 oxidation-reduction process;GO:0008152 metabolic process;GO:0008150 biological_process
AT2G21320	2.36582	0.60579	4.44834	2.25452e-05	0.00017762	2.1869		BBX18	B-box zinc finger family protein	GO:0010100 negative regulation of photomorphogenesis;GO:0010099 regulation of photomorphogenesis;GO:0070370 cellular heat acclimation
AT2G21490	7.95934	-0.320795	9.03012	1.35265e-14	4.47234e-13	14.1361		LEA	dehydrin LEA	GO:0009631 cold acclimation;GO:0009414 response to water deprivation;GO:0009737 response to abscisic acid
AT2G21590	1.38672	3.93117	8.84911	3.3567e-14	1.0567e-12	21.9059		APL4	Glucose-1-phosphate adenylyltransferase family protein	GO:0019252 starch biosynthetic process;GO:0005982 starch metabolic process;GO:0005978 glycogen biosynthetic process
AT2G21640	1.01801	3.37249	5.72901	1.07541e-07	1.37117e-06	7.4138		AT2G21640	marker for oxidative stress response protein	GO:0006979 response to oxidative stress;GO:0006950 response to stress;GO:0050896 response to stimulus
AT2G21720	1.83499	-0.527357	3.39019	0.00100206	0.00501725	-0.890244		AT2G21720	ArgH (DUF639)	GO:0008150 biological_process
AT2G21770	1.944	0.795732	3.95229	0.000144742	0.000926973	0.750164		CESA9	cellulose synthase A9	GO:0030244 cellulose biosynthetic process;GO:0009833 plant-type primary cell wall biogenesis;GO:0010214 seed coat development
AT2G21820	2.68017	-0.0274278	4.91493	3.49427e-06	3.3606e-05	3.66603		AT2G21820	seed maturation protein	GO:0008150 biological_process
AT2G23010	1.44259	1.6424	4.11437	8.0016e-05	0.000549967	1.38256		SCPL9	serine carboxypeptidase-like 9	GO:0006508 proteolysis;GO:0019538 protein metabolic process;GO:1901564 organonitrogen compound metabolic process
AT2G23100	1.05173	2.97788	4.35997	3.17045e-05	0.000240784	2.15316		AT2G23100	Cysteine/Histidine-rich C1 domain family protein	GO:0008150 biological_process
AT2G23110	3.77579	-0.920544	4.48643	1.94402e-05	0.000155682	1.23205		AT2G23110	Late embryogenesis abundant protein, group 6	GO:0008150 biological_process
AT2G23130	1.18436	4.44039	8.19912	8.62207e-13	2.26987e-11	18.73		AGP17	arabinogalactan protein 17
AT2G23270	3.55324	-2.35402	3.80041	0.000248792	0.00149886	-0.655694		AT2G23270	transmembrane protein	GO:0009814 defense response, incompatible interaction;GO:0071456 cellular response to hypoxia;GO:0036294 cellular response to decreased oxygen levels
AT2G23530	1.09921	1.57733	3.01701	0.00328844	0.013764	-1.87393		AT2G23530	Zinc-finger domain of monoamine-oxidase A repressor R1	GO:0006355 regulation of transcription, DNA-templated;GO:1903506 regulation of nucleic acid-templated transcription;GO:0006351 transcription, DNA-templated
AT2G23640	6.29667	-2.23643	7.21198	1.0902e-10	2.17563e-09	8.65366		RTNLB13	Reticulan like protein B13	GO:0071786 endoplasmic reticulum tubular network organization;GO:0007029 endoplasmic reticulum organization;GO:0010256 endomembrane system organization
AT2G24850	4.16075	0.326164	6.61068	1.91147e-09	3.21711e-08	9.04279		TAT3	tyrosine aminotransferase 3	GO:0009753 response to jasmonic acid;GO:0006520 cellular amino acid metabolic process;GO:0009611 response to wounding
AT2G24980	1.03548	2.71367	5.36792	5.20349e-07	5.88877e-06	5.94017		EXT6	Proline-rich extensin-like family protein	GO:0009664 plant-type cell wall organization;GO:0071669 plant-type cell wall organization or biogenesis;GO:0071555 cell wall organization
AT2G25160	1.62297	1.21096	4.29564	4.05671e-05	0.000300635	1.97648		CYP82F1	cytochrome P450, family 82, subfamily F, polypeptide 1	GO:0098542 defense response to other organism;GO:0051707 response to other organism;GO:0043207 response to external biotic stimulus
AT2G25510	1.82383	6.09716	23.532	1.72995e-42	8.78773e-40	86.2807		AT2G25510	transmembrane protein	GO:0008150 biological_process
AT2G25740	1.51115	4.75359	12.8083	8.75137e-23	6.47689e-21	41.3181		AT2G25740	ATP-dependent protease La (LON) domain protein	GO:0016567 protein ubiquitination;GO:0032446 protein modification by small protein conjugation;GO:0070647 protein modification by small protein conjugation or removal
AT2G25770	1.97282	-0.299019	2.87637	0.00492125	0.0192568	-2.21155		AT2G25770	Polyketide cyclase/dehydrase and lipid transport superfamily protein	GO:0008150 biological_process
AT2G25890	3.36212	1.69808	8.44051	2.59286e-13	7.26228e-12	18.4845		AT2G25890	Oleosin family protein
AT2G26400	2.45661	1.15277	4.79687	5.65596e-06	5.15775e-05	3.37105		ARD3	acireductone dioxygenase 3	GO:0019509 L-methionine salvage from methylthioadenosine;GO:0071267 L-methionine salvage;GO:0071265 L-methionine biosynthetic process
AT2G26690	1.05256	5.79139	13.3092	7.7309e-24	6.14923e-22	43.6788		AT2G26690	Major facilitator superfamily protein	GO:0042128 nitrate assimilation;GO:0042126 nitrate metabolic process;GO:0071941 nitrogen cycle metabolic process
AT2G26692	1.13942	2.89976	5.49359	3.02277e-07	3.60138e-06	6.48487		AT2G26692	ncRNA	GO:0008150 biological_process
AT2G27010	1.184	0.644959	2.57529	0.0114839	0.0385691	-2.83243		CYP705A9	cytochrome P450, family 705, subfamily A, polypeptide 9	GO:0055114 oxidation-reduction process;GO:0008152 metabolic process;GO:0008150 biological_process
AT2G27380	10.5905	1.47112	12.2812	1.15448e-21	7.61171e-20	22.8799		EPR1	extensin proline-rich 1	GO:0009827 plant-type cell wall modification;GO:0009664 plant-type cell wall organization;GO:0009845 seed germination
AT2G27389	1.15409	0.868299	2.81962	0.00580099	0.0219834	-2.30592		AT2G27389	hypothetical protein
AT2G27550	1.71179	3.24305	8.62608	1.02601e-13	3.05358e-12	20.7591		ATC	centroradiali	GO:0009910 negative regulation of flower development;GO:0009909 regulation of flower development;GO:0048581 negative regulation of post-embryonic development
AT2G28420	2.61341	0.219883	4.99418	2.52018e-06	2.47816e-05	4.03841		GLYI8	Lactoylglutathione lyase / glyoxalase I family protein
AT2G28440	1.3289	0.983519	3.21885	0.00173731	0.00802284	-1.29173		AT2G28440	proline-rich family protein
AT2G28490	9.11349	1.8939	12.9103	5.32813e-23	3.99627e-21	28.7673		AT2G28490	RmlC-like cupins superfamily protein	GO:0008150 biological_process
AT2G28500	1.59781	0.672109	2.99504	0.00346159	0.0144105	-1.86531		LBD11	LOB domain-containing protein 11	GO:0008150 biological_process
AT2G28780	1.1287	1.99044	3.89089	0.000180468	0.00112577	0.622277		AT2G28780	P-hydroxybenzoic acid efflux pump subunit	GO:0055085 transmembrane transport;GO:0006810 transport;GO:0051234 establishment of localization
AT2G29130	1.90203	-1.20198	2.47718	0.014925	0.0480054	-3.04411		LAC2	laccase 2	GO:0046274 lignin catabolic process;GO:0046271 phenylpropanoid catabolic process;GO:0009808 lignin metabolic process
AT2G29170	1.00374	2.05837	3.3656	0.00112152	0.00552504	-1.01806		AT2G29170	NAD(P)-binding Rossmann-fold superfamily protein	GO:0055114 oxidation-reduction process;GO:0008152 metabolic process;GO:0008150 biological_process
AT2G29350	2.78818	1.20259	5.56595	2.20484e-07	2.68119e-06	6.09471		SAG13	senescence-associated gene 13	GO:0002213 defense response to insect;GO:0007568 aging;GO:0098542 defense response to other organism
AT2G30750	1.71032	3.76602	11.2498	5.36059e-19	2.74175e-17	32.7156		CYP71A12	cytochrome P450 family 71 polypeptide	GO:0009682 induced systemic resistance;GO:0042742 defense response to bacterium;GO:0098542 defense response to other organism
AT2G30790	1.13621	1.85816	3.85595	0.000204404	0.00125857	0.519552		PSBP-2	photosystem II subunit P-2	GO:0015979 photosynthesis;GO:0044237 cellular metabolic process;GO:0008152 metabolic process
AT2G31085	1.98086	0.761337	4.24044	4.99525e-05	0.000361791	1.67664		CLE6	CLAVATA3/ESR-RELATED 6	GO:0007275 multicellular organism development;GO:0048856 anatomical structure development;GO:0032502 developmental process
AT2G31980	3.18715	1.75781	9.11688	8.74553e-15	2.9843e-13	21.9947		CYS2	PHYTOCYSTATIN 2	GO:0006952 defense response;GO:0006950 response to stress;GO:0050896 response to stimulus
AT2G32160	2.2919	-0.54177	2.8931	0.004685	0.0185302	-2.28255		AT2G32160	S-adenosyl-L-methionine-dependent methyltransferases superfamily protein	GO:0032259 methylation;GO:0008152 metabolic process;GO:0008150 biological_process
AT2G32280	1.07055	3.27895	5.67034	1.39397e-07	1.75135e-06	7.19232		AT2G32280	GPI inositol-deacylase C, putative (DUF1218)	GO:0010588 cotyledon vascular tissue pattern formation;GO:0048826 cotyledon morphogenesis;GO:0048825 cotyledon development
AT2G32290	1.16738	2.37374	4.2219	5.35657e-05	0.000384843	1.71633		BAM6	beta-amylase 6	GO:0000272 polysaccharide catabolic process;GO:0016052 carbohydrate catabolic process;GO:0005976 polysaccharide metabolic process
AT2G32680	2.57815	0.387267	4.16789	6.5581e-05	0.000460799	1.11541		RLP23	receptor like protein 23	GO:0032491 detection of molecule of fungal origin;GO:0002240 response to molecule of oomycetes origin;GO:0010555 response to mannitol
AT2G32870	1.20477	5.05388	12.068	3.30047e-21	2.08977e-19	37.7349		AT2G32870	TRAF-like family protein	GO:0008150 biological_process
AT2G33070	5.64821	0.172755	7.54382	2.17701e-11	4.76576e-10	11.0371		NSP2	nitrile specifier protein 2	GO:0019762 glucosinolate catabolic process;GO:0080028 nitrile biosynthetic process;GO:0019759 glycosinolate catabolic process
AT2G33380	1.65672	1.53942	4.46902	2.08042e-05	0.000165361	2.57022		RD20	Caleosin-related family protein	GO:1902609 (R)-2-hydroxy-alpha-linolenic acid biosynthetic process;GO:0031407 oxylipin metabolic process;GO:0009269 response to desiccation
AT2G33385	2.77952	-1.5176	2.84247	0.00543033	0.020808	-2.59006		arpc2b	actin-related protein C2B	GO:0007015 actin filament organization;GO:0030036 actin cytoskeleton organization;GO:0097435 supramolecular fiber organization
AT2G33540	1.31017	5.17041	12.8475	7.22887e-23	5.38575e-21	41.5177		CPL3	C-terminal domain phosphatase-like 3	GO:1900369 negative regulation of RNA interference;GO:0009788 negative regulation of abscisic acid-activated signaling pathway;GO:1900368 regulation of RNA interference
AT2G33815	1.07384	3.21342	5.65692	1.4789e-07	1.84562e-06	7.13202		AT2G33815	ncRNA	GO:0008150 biological_process
AT2G34390	1.66702	0.670186	3.3637	0.00109243	0.0053984	-0.923606		NIP2;1	NOD26-like intrinsic protein 2;1	GO:0015727 lactate transport;GO:0015718 monocarboxylic acid transport;GO:0001666 response to hypoxia
AT2G34420	1.14708	12.5949	32.0299	1.70831e-06	1.73006e-05	5.72579		LHB1B2	photosystem II light harvesting complex protein B1B2	GO:0009769 photosynthesis, light harvesting in photosystem II;GO:0009768 photosynthesis, light harvesting in photosystem I;GO:0009765 photosynthesis, light harvesting
AT2G34700	4.33345	0.0801171	7.08097	2.87078e-10	5.47481e-09	10.8058		AT2G34700	Pollen Ole e 1 allergen and extensin family protein	GO:0008150 biological_process
AT2G34870	6.43173	-2.19169	7.38209	4.78506e-11	9.92122e-10	9.16662		MEE26	hydroxyproline-rich glycoprotein family protein	GO:0009793 embryo development ending in seed dormancy;GO:0048316 seed development;GO:0010154 fruit development
AT2G35150	1.53916	0.401452	2.88681	0.00477224	0.0187889	-2.11789		EXL7	EXORDIUM like 7	GO:0008150 biological_process
AT2G35210	1.6969	-0.367985	2.78013	0.00649679	0.0241373	-2.37688		RPA	root and pollen arfgap	GO:0048205 COPI coating of Golgi vesicle;GO:0048200 Golgi transport vesicle coating;GO:0035964 COPI-coated vesicle budding
AT2G35300	2.14823	1.85822	6.75341	9.75627e-10	1.71703e-08	11.715		LEA18	Late embryogenesis abundant protein, group 1 protein	GO:0048868 pollen tube development;GO:0009793 embryo development ending in seed dormancy;GO:0009414 response to water deprivation
AT2G35310	1.13138	0.864827	2.53764	0.0127095	0.0420531	-2.92282		AT2G35310	Transcriptional factor B3 family protein
AT2G35380	1.12647	3.05586	5.68452	1.30941e-07	1.64975e-06	7.26838		AT2G35380	Peroxidase superfamily protein	GO:0042744 hydrogen peroxide catabolic process;GO:0042743 hydrogen peroxide metabolic process;GO:0017001 antibiotic catabolic process
AT2G35980	1.14182	1.33564	2.96273	0.00381299	0.0155888	-1.97129		YLS9	Late embryogenesis abundant (LEA) hydroxyproline-rich glycoprotein family	GO:0010150 leaf senescence;GO:0090693 plant organ senescence;GO:0048366 leaf development
AT2G36490	1.40199	5.32151	14.6486	1.3432e-26	1.31674e-24	50.021		DML1	demeter-like 1	GO:0031936 negative regulation of chromatin silencing;GO:0080111 DNA demethylation;GO:0031935 regulation of chromatin silencing
AT2G36640	6.92254	0.204074	8.56769	1.37395e-13	4.04067e-12	13.5133		ECP63	embryonic cell protein 63
AT2G36650	1.62226	0.214682	3.20475	0.00181627	0.00833582	-1.34196		AT2G36650	CHUP1-like protein	GO:0009658 chloroplast organization;GO:0009657 plastid organization;GO:0006996 organelle organization
AT2G37030	1.38249	1.48612	4.15994	6.75536e-05	0.00047332	1.53529		AT2G37030	SAUR-like auxin-responsive protein family	GO:0009733 response to auxin;GO:0009725 response to hormone;GO:0009719 response to endogenous stimulus
AT2G37580	1.0154	1.51714	2.96784	0.00375529	0.0154234	-2.00561		AT2G37580	RING/U-box superfamily protein	GO:0016567 protein ubiquitination;GO:0032446 protein modification by small protein conjugation;GO:0070647 protein modification by small protein conjugation or removal
AT2G37870	1.86144	2.2031	5.49038	3.06511e-07	3.64019e-06	6.4039		AT2G37870	Bifunctional inhibitor/lipid-transfer protein/seed storage 2S albumin superfamily protein	GO:0009627 systemic acquired resistance;GO:0009814 defense response, incompatible interaction;GO:0006869 lipid transport
AT2G38530	2.91466	7.50208	52.1909	3.40985e-74	2.54045e-70	158.26		LTP2	lipid transfer protein 2	GO:0006649 phospholipid transfer to membrane;GO:1901957 regulation of cutin biosynthetic process;GO:0010143 cutin biosynthetic process
AT2G38760	1.1284	2.55293	4.53359	1.64257e-05	0.000133599	2.77329		ANNAT3	annexin 3	GO:0009414 response to water deprivation;GO:0009415 response to water;GO:0009651 response to salt stress
AT2G38900	6.3454	-1.68717	7.23472	9.76852e-11	1.95687e-09	8.72823		AT2G38900	Serine protease inhibitor, potato inhibitor I-type family protein	GO:0009611 response to wounding;GO:0006952 defense response;GO:0006508 proteolysis
AT2G38905	4.61229	-1.17558	5.17446	1.18606e-06	1.24634e-05	2.84931		AT2G38905	Low temperature and salt responsive protein family
AT2G38995	1.55317	2.86017	6.41219	4.8294e-09	7.59619e-08	10.4099		AT2G38995	O-acyltransferase (WSD1-like) family protein
AT2G39030	5.99507	-2.06981	6.78838	8.26809e-10	1.47369e-08	7.38533		NATA1	Acyl-CoA N-acyltransferases (NAT) superfamily protein	GO:0006591 ornithine metabolic process;GO:0009753 response to jasmonic acid;GO:1901605 alpha-amino acid metabolic process
AT2G39210	1.08275	3.82174	7.4311	3.77082e-11	7.93613e-10	15.0418		AT2G39210	Major facilitator superfamily protein	GO:0002239 response to oomycetes;GO:0051707 response to other organism;GO:0043207 response to external biotic stimulus
AT2G39310	1.46645	6.11886	20.8443	4.06417e-38	1.19524e-35	76.3648		JAL22	jacalin-related lectin 22
AT2G39330	3.63558	-0.571943	4.66876	9.46768e-06	8.11396e-05	1.98281		JAL23	jacalin-related lectin 23
AT2G39370	1.65387	-0.229647	2.46492	0.0155758	0.0495848	-3.03061		MAKR4	membrane-associated kinase regulator	GO:0008150 biological_process
AT2G39800	1.01594	6.67553	16.5491	2.35564e-30	3.15275e-28	58.5301		P5CS1	delta1-pyrroline-5-carboxylate synthase 1	GO:0055129 L-proline biosynthetic process;GO:0006561 proline biosynthetic process;GO:0009269 response to desiccation
AT2G40170	1.38725	0.195052	2.62701	0.00997377	0.0343541	-2.69529		GEA6	Stress induced protein	GO:0048700 acquisition of desiccation tolerance in seed;GO:0097439 acquisition of desiccation tolerance;GO:0010162 seed dormancy process
AT2G40220	3.6766	-3.10795	3.82413	0.00022881	0.00138971	-0.695578		ABI4	Integrase-type DNA-binding superfamily protein	GO:0009747 hexokinase-dependent signaling;GO:2000082 regulation of L-ascorbic acid biosynthetic process;GO:0005983 starch catabolic process
AT2G40320	1.12065	1.86962	3.64643	0.00042486	0.00238714	-0.125697		TBL33	TRICHOME BIREFRINGENCE-LIKE 33	GO:1990937 xylan acetylation;GO:0045491 xylan metabolic process;GO:0009834 plant-type secondary cell wall biogenesis
AT2G40610	1.12521	5.08873	10.9801	7.40428e-19	3.71894e-17	32.3807		EXPA8	expansin A8	GO:0009828 plant-type cell wall loosening;GO:0009827 plant-type cell wall modification;GO:0009664 plant-type cell wall organization
AT2G41070	1.83368	2.28132	6.61961	1.83297e-09	3.09665e-08	11.2529		EEL	Basic-leucine zipper (bZIP) transcription factor family protein	GO:0009738 abscisic acid-activated signaling pathway;GO:0071215 cellular response to abscisic acid stimulus;GO:0009737 response to abscisic acid
AT2G41190	1.11521	3.32697	6.01092	3.74326e-08	5.15182e-07	8.44684		AT2G41190	Transmembrane amino acid transporter family protein	GO:0003333 amino acid transmembrane transport;GO:1905039 carboxylic acid transmembrane transport;GO:0006865 amino acid transport
AT2G41260	3.6333	1.93835	9.29151	3.63209e-15	1.28248e-13	22.2566		M17	glycine-rich protein / late embryogenesis abundant protein (M17)	GO:0009793 embryo development ending in seed dormancy;GO:0048316 seed development;GO:0010154 fruit development
AT2G41280	5.48321	-0.624303	6.20833	1.23733e-08	1.83224e-07	5.79328		M10	late embryogenesis abundant protein (M10) / LEA protein M10	GO:0010162 seed dormancy process;GO:0010431 seed maturation;GO:0022611 dormancy process
AT2G42000	4.00836	-2.98512	4.22476	5.29928e-05	0.000381109	0.246488		AtMT4a	plant EC metallothionein family protein	GO:0006829 zinc ion transport;GO:0000041 transition metal ion transport;GO:0070838 divalent metal ion transport
AT2G42005	1.76581	-0.0402163	2.60455	0.0106061	0.0361093	-2.76596		AT2G42005	Transmembrane amino acid transporter family protein	GO:0003333 amino acid transmembrane transport;GO:1905039 carboxylic acid transmembrane transport;GO:0006865 amino acid transport
AT2G42530	1.18683	6.38225	16.5741	2.10932e-30	2.84008e-28	58.6909		COR15B	cold regulated 15b	GO:0010150 leaf senescence;GO:0009631 cold acclimation;GO:0090693 plant organ senescence
AT2G42540	2.23037	5.65195	22.1699	2.5645e-40	9.39659e-38	81.0638		COR15A	cold-regulated 15a	GO:0009667 plastid inner membrane organization;GO:0009819 drought recovery;GO:0010017 red or far-red light signaling pathway
AT2G42560	5.38242	0.666422	8.24908	7.09197e-13	1.89382e-11	14.8043		AT2G42560	late embryogenesis abundant domain-containing protein / LEA domain-containing protein
AT2G42870	1.13675	4.29946	8.45022	2.47023e-13	6.96244e-12	19.9313		PAR1	phy rapidly regulated 1	GO:0009641 shade avoidance;GO:0009742 brassinosteroid mediated signaling pathway;GO:0071367 cellular response to brassinosteroid stimulus
AT2G43000	2.81434	-0.154252	4.22064	5.382e-05	0.000386298	1.15248		NAC042	NAC domain containing protein 42	GO:0010120 camalexin biosynthetic process;GO:1900056 negative regulation of leaf senescence;GO:0052317 camalexin metabolic process
AT2G43010	2.17745	5.45482	22.3948	1.10789e-40	4.26938e-38	81.9288		PIF4	phytochrome interacting factor 4	GO:0010161 red light signaling pathway;GO:0010244 response to low fluence blue light stimulus by blue low-fluence system;GO:0071491 cellular response to red light
AT2G43510	1.44532	4.48402	11.1174	3.72291e-19	1.92617e-17	33.0856		TI1	trypsin inhibitor protein 1	GO:0009405 pathogenesis;GO:0031640 killing of cells of other organism;GO:0044364 disruption of cells of other organism
AT2G43570	1.43996	3.26457	7.59483	1.69679e-11	3.78116e-10	15.8551		CHI	chitinase	GO:0072722 response to amitrole;GO:0010272 response to silver ion;GO:0006032 chitin catabolic process
AT2G43620	1.03644	5.06546	10.0889	2.04807e-14	6.60555e-13	22.4615		AT2G43620	Chitinase family protein	GO:0006032 chitin catabolic process;GO:0016998 cell wall macromolecule catabolic process;GO:1901072 glucosamine-containing compound catabolic process
AT2G44110	1.32813	2.26877	5.65631	1.48292e-07	1.84959e-06	7.18163		MLO15	Seven transmembrane MLO family protein	GO:0009607 response to biotic stimulus;GO:0006952 defense response;GO:0006950 response to stress
AT2G44470	4.9525	-2.71798	5.27455	8.10274e-07	8.84298e-06	2.94978		BGLU29	beta glucosidase 29	GO:0019762 glucosinolate catabolic process;GO:0019759 glycosinolate catabolic process;GO:0016145 S-glycoside catabolic process
AT2G45290	1.11555	5.02194	11.0478	5.27521e-19	2.70427e-17	32.7109		AT2G45290	Transketolase	GO:0006098 pentose-phosphate shunt;GO:0006739 NADP metabolic process;GO:0019682 glyceraldehyde-3-phosphate metabolic process
AT2G45930	2.02624	-1.42225	2.5556	0.012111	0.0403418	-2.92256		AT2G45930	hypothetical protein	GO:0008150 biological_process
AT2G46970	4.09603	-2.23815	4.34775	3.32241e-05	0.000251215	0.538014		PIL1	phytochrome interacting factor 3-like 1	GO:0009641 shade avoidance;GO:0010017 red or far-red light signaling pathway;GO:0071489 cellular response to red or far red light
AT2G47010	1.15585	3.89855	8.16147	1.03941e-12	2.71717e-11	18.5429		AT2G47010	calcium/calcium/calmodulin-dependent Serine/Threonine-kinase	GO:0016310 phosphorylation;GO:0006796 phosphate-containing compound metabolic process;GO:0006793 phosphorus metabolic process
AT2G47440	1.61865	5.68977	16.6983	1.21816e-30	1.66019e-28	59.2227		AT2G47440	Tetratricopeptide repeat (TPR)-like superfamily protein
AT2G47520	1.9881	0.424742	3.85175	0.00020748	0.00127541	0.412892		ERF71	Integrase-type DNA-binding superfamily protein	GO:0034059 response to anoxia;GO:2000280 regulation of root development;GO:0009873 ethylene-activated signaling pathway
AT2G47750	1.4736	1.20148	3.95205	0.000144865	0.00092719	0.854529		GH3.9	putative indole-3-acetic acid-amido synthetase GH3.9
AT2G47770	2.65984	1.10326	5.76862	9.02035e-08	1.16472e-06	7.03097		TSPO	TSPO(outer membrane tryptophan-rich sensory protein)-like protein	GO:0006778 porphyrin-containing compound metabolic process;GO:0009737 response to abscisic acid;GO:0033013 tetrapyrrole metabolic process
AT2G47780	1.14662	1.80836	3.59015	0.000514781	0.00281317	-0.285324		AT2G47780	Rubber elongation factor protein (REF)	GO:1902584 positive regulation of response to water deprivation;GO:0080186 developmental vegetative growth;GO:2000070 regulation of response to water deprivation
AT3G01570	6.37335	2.27695	14.7758	7.42616e-27	7.44314e-25	43.3066		AT3G01570	Oleosin family protein	GO:0010344 seed oilbody biogenesis;GO:0050826 response to freezing;GO:0048316 seed development
AT3G01600	2.93912	1.83896	7.19764	1.16828e-10	2.3273e-09	13.0891		NAC044	NAC domain containing protein 44	GO:0006355 regulation of transcription, DNA-templated;GO:1903506 regulation of nucleic acid-templated transcription;GO:0006351 transcription, DNA-templated
AT3G02000	1.35804	0.469479	2.47853	0.0148719	0.0478621	-3.00016		ROXY1	Thioredoxin superfamily protein	GO:0048451 petal formation;GO:0048446 petal morphogenesis;GO:0048448 stamen morphogenesis
AT3G02480	2.69117	4.71705	19.4685	9.71847e-36	2.2165e-33	70.1631		AT3G02480	Late embryogenesis abundant protein (LEA) family protein	GO:0009414 response to water deprivation;GO:0009415 response to water;GO:0001101 response to acid chemical
AT3G02550	1.21961	4.80079	11.7264	1.79063e-20	1.04497e-18	36.0654		LBD41	LOB domain-containing protein 41	GO:0071456 cellular response to hypoxia;GO:0036294 cellular response to decreased oxygen levels;GO:0071453 cellular response to oxygen levels
AT3G03170	1.11671	2.24213	3.85903	0.000202177	0.00124555	0.522871		AT3G03170	hypothetical protein
AT3G03341	3.56213	0.903783	5.96126	3.80672e-08	5.22629e-07	6.99806		AT3G03341	cold-regulated protein
AT3G03650	1.4842	0.566703	3.06191	0.00282726	0.012115	-1.692		EDA5	Exostosin family protein	GO:0009561 megagametogenesis;GO:0048868 pollen tube development;GO:0009553 embryo sac development
AT3G03830	1.47182	-0.328006	2.46616	0.0153642	0.0490789	-3.01892		SAUR28	SAUR-like auxin-responsive protein family	GO:0009646 response to absence of light;GO:0009734 auxin-activated signaling pathway;GO:0009642 response to light intensity
AT3G04690	1.02369	2.50077	4.21425	5.51296e-05	0.000394304	1.64941		ANX1	Malectin/receptor-like protein kinase family protein	GO:0009860 pollen tube growth;GO:0009932 cell tip growth;GO:0048868 pollen tube development
AT3G04755	1.90398	1.7454	5.12342	1.47025e-06	1.51157e-05	4.92439		AT3G04755	ncRNA
AT3G04960	1.49593	0.198497	2.72363	0.00762492	0.0274923	-2.48686		AT3G04960	trichohyalin, putative (DUF3444)	GO:0008150 biological_process
AT3G05260	2.35584	-1.29017	3.54814	0.000593342	0.0031841	-0.648095		AT3G05260	NAD(P)-binding Rossmann-fold superfamily protein	GO:0055114 oxidation-reduction process;GO:0008152 metabolic process;GO:0008150 biological_process
AT3G05400	1.1742	2.34707	4.76298	6.48651e-06	5.80152e-05	3.64156		AT3G05400	Major facilitator superfamily protein
AT3G05640	1.38659	3.6627	7.89276	3.92765e-12	9.51104e-11	17.2748		AT3G05640	Protein phosphatase 2C family protein	GO:1904526 regulation of microtubule binding;GO:0009414 response to water deprivation;GO:0009415 response to water
AT3G05650	1.44691	0.795545	2.80955	0.00597165	0.022527	-2.29424		RLP32	receptor like protein 32	GO:0007165 signal transduction;GO:0023052 signaling;GO:0007154 cell communication
AT3G06070	1.06908	5.72719	12.0044	4.5186e-21	2.8211e-19	37.3843		AT3G06070	hypothetical protein	GO:0008150 biological_process
AT3G06160	1.64461	1.44608	4.12717	7.63095e-05	0.000527884	1.40206		AT3G06160	AP2/B3-like transcriptional factor family protein
AT3G06435	1.44094	2.70803	6.01775	2.94917e-08	4.12497e-07	8.70571		AT3G06435	Expressed protein	GO:0071456 cellular response to hypoxia;GO:0036294 cellular response to decreased oxygen levels;GO:0071453 cellular response to oxygen levels
AT3G06436	1.23305	1.84015	4.04732	0.000102435	0.000684666	1.15083		AT3G06436	hypothetical protein
AT3G08065	1.01421	2.55779	4.26245	4.59685e-05	0.000336535	1.80787		AT3G08065	ncRNA
AT3G08405	2.41711	2.46085	8.0667	1.66271e-12	4.22789e-11	17.6591		AT3G08405	ncRNA
AT3G08770	1.06872	6.51082	15.2097	1.82242e-26	1.77099e-24	49.7079		LTP6	lipid transfer protein 6	GO:0009414 response to water deprivation;GO:0009415 response to water;GO:0006869 lipid transport
AT3G08860	1.36754	2.8139	6.73951	1.0419e-09	1.83078e-08	11.8952		PYD4	PYRIMIDINE 4	GO:0009853 photorespiration;GO:0043562 cellular response to nitrogen levels;GO:0043094 cellular metabolic compound salvage
AT3G08940	1.63226	9.85211	52.9999	4.27988e-73	1.91319e-69	156.745		LHCB4.2	light harvesting complex photosystem II	GO:0009768 photosynthesis, light harvesting in photosystem I;GO:0009765 photosynthesis, light harvesting;GO:0010218 response to far red light
AT3G09040	1.0186	2.09062	3.59669	0.00050347	0.00275946	-0.314044		AT3G09040	Pentatricopeptide repeat (PPR) superfamily protein	GO:0009451 RNA modification;GO:0016070 RNA metabolic process;GO:0043412 macromolecule modification
AT3G09405	1.17757	0.722236	2.74083	0.00726389	0.0264465	-2.47887		AT3G09405	Pectinacetylesterase family protein	GO:0071555 cell wall organization;GO:0045229 external encapsulating structure organization;GO:0071554 cell wall organization or biogenesis
AT3G09680	2.19073	-0.505413	3.23623	0.00164446	0.00764462	-1.42593		AT3G09680	Ribosomal protein S12/S23 family protein	GO:0006412 translation;GO:0043043 peptide biosynthetic process;GO:0043604 amide biosynthetic process
AT3G10150	2.7056	-0.151051	3.86151	0.000200406	0.001236	0.0891662		PAP16	purple acid phosphatase 16
AT3G11010	1.35094	2.34348	4.76445	6.44832e-06	5.7743e-05	3.66902		RLP34	receptor like protein 34	GO:0007165 signal transduction;GO:0023052 signaling;GO:0007154 cell communication
AT3G11050	2.48525	1.27197	6.40699	4.94736e-09	7.75989e-08	9.91102		FER2	ferritin 2	GO:0006880 intracellular sequestering of iron ion;GO:0097577 sequestering of iron ion;GO:0006879 cellular iron ion homeostasis
AT3G12203	5.35831	0.170988	7.78603	6.64361e-12	1.56968e-10	12.5626		scpl17	serine carboxypeptidase-like 17	GO:0019748 secondary metabolic process;GO:0006508 proteolysis;GO:0019538 protein metabolic process
AT3G13065	1.17555	2.64214	4.91193	3.53763e-06	3.39792e-05	4.20204		SRF4	STRUBBELIG-receptor family 4	GO:0006468 protein phosphorylation;GO:0016310 phosphorylation;GO:0006796 phosphate-containing compound metabolic process
AT3G13170	2.22301	-1.25271	2.67001	0.00885756	0.0310793	-2.74877		ATSPO11-1	Spo11/DNA topoisomerase VI, subunit A protein	GO:0034090 maintenance of meiotic sister chromatid cohesion;GO:0051026 chiasma assembly;GO:0051177 meiotic sister chromatid cohesion
AT3G13950	3.29864	-1.43707	3.64294	0.000429967	0.00241341	-0.91614		AT3G13950	ankyrin
AT3G13980	1.24636	2.06593	4.50716	1.79279e-05	0.000144607	2.7253		AT3G13980	SKI/DACH domain protein	GO:0009734 auxin-activated signaling pathway;GO:0071365 cellular response to auxin stimulus;GO:0009733 response to auxin
AT3G14440	1.34555	0.859694	3.35507	0.00112388	0.00553375	-0.926283		NCED3	nine-cis-epoxycarotenoid dioxygenase 3	GO:0009688 abscisic acid biosynthetic process;GO:0016121 carotene catabolic process;GO:0046247 terpene catabolic process
AT3G14450	1.63493	2.77323	6.52729	2.82503e-09	4.61903e-08	10.9083		CID9	CTC-interacting domain 9	GO:0008150 biological_process
AT3G15115	1.20344	2.57688	4.79058	5.8019e-06	5.26506e-05	3.74901		AT3G15115	serine/arginine repetitive matrix protein	GO:0008150 biological_process
AT3G15240	1.2928	2.14464	4.67108	9.38017e-06	8.04514e-05	3.32224		AT3G15240	Serine/threonine-protein kinase WNK (With No Lysine)-like protein	GO:0008150 biological_process
AT3G15280	4.77551	-2.09455	5.24736	8.71075e-07	9.42828e-06	2.89571		AT3G15280	hypothetical protein
AT3G15670	5.51759	2.36523	13.4443	4.03432e-24	3.29092e-22	39.1057		AT3G15670	Late embryogenesis abundant protein (LEA) family protein
AT3G16150	1.22793	1.11898	2.95149	0.00394279	0.0160513	-1.98425		ASPGB1	N-terminal nucleophile aminohydrolases (Ntn hydrolases) superfamily protein	GO:0016540 protein autoprocessing;GO:0016485 protein processing;GO:0051604 protein maturation
AT3G16410	1.0016	3.02926	5.2198	9.79158e-07	1.04965e-05	5.33684		NSP4	nitrile specifier protein 4	GO:0019762 glucosinolate catabolic process;GO:0080028 nitrile biosynthetic process;GO:0019759 glycosinolate catabolic process
AT3G16800	1.6795	3.90644	10.5099	7.84199e-18	3.62141e-16	30.0446		AT3G16800	Protein phosphatase 2C family protein	GO:0009819 drought recovery;GO:0009414 response to water deprivation;GO:0009415 response to water
AT3G17010	3.30937	-1.46177	3.52734	0.000636323	0.00338227	-1.22421		REM22	AP2/B3-like transcriptional factor family protein
AT3G17520	4.1809	2.08175	10.763	2.19923e-18	1.05483e-16	28.6994		AT3G17520	Late embryogenesis abundant protein (LEA) family protein
AT3G18280	1.04022	5.657	12.0857	3.02406e-21	1.92566e-19	37.7762		AT3G18280	Bifunctional inhibitor/lipid-transfer protein/seed storage 2S albumin superfamily protein	GO:0006869 lipid transport;GO:0010876 lipid localization;GO:0071702 organic substance transport
AT3G18570	5.17731	-2.36838	5.64563	1.55433e-07	1.93327e-06	4.02255		AT3G18570	Oleosin family protein	GO:0019915 lipid storage;GO:0051235 maintenance of location;GO:0010876 lipid localization
AT3G18660	1.04029	1.3825	2.9091	0.00446985	0.0178149	-2.13741		PGSIP1	plant glycogenin-like starch initiation protein 1	GO:0010417 glucuronoxylan biosynthetic process;GO:0010413 glucuronoxylan metabolic process;GO:0045492 xylan biosynthetic process
AT3G19230	1.11899	1.15388	2.80726	0.00601112	0.0226529	-2.34431		AT3G19230	Leucine-rich repeat (LRR) family protein	GO:0008150 biological_process
AT3G19470	1.12335	1.36541	2.93732	0.00411221	0.0166417	-2.04385		AT3G19470	F-box and associated interaction domains-containing protein	GO:0008150 biological_process
AT3G19620	1.64462	2.28225	5.6499	1.74784e-07	2.15596e-06	7.01486		AT3G19620	Glycosyl hydrolase family protein	GO:0045493 xylan catabolic process;GO:0031222 arabinan catabolic process;GO:0031221 arabinan metabolic process
AT3G19680	2.18772	6.41859	26.73	4.7867e-45	2.81546e-42	92.0608		AT3G19680	hypothetical protein (DUF1005)
AT3G19690	1.87793	2.79036	7.13536	1.577e-10	3.10278e-09	13.5925		AT3G19690	CAP (Cysteine-rich secretory proteins, Antigen 5, and Pathogenesis-related 1 protein) superfamily protein	GO:0008150 biological_process
AT3G19920	3.4215	-0.351587	5.03106	2.16254e-06	2.15396e-05	3.49974		AT3G19920	BTB/POZ domain protein	GO:0008150 biological_process
AT3G20470	1.6933	4.03348	11.9719	5.30647e-21	3.24945e-19	37.22		GRP5	glycine-rich protein 5	GO:0009413 response to flooding;GO:0046622 positive regulation of organ growth;GO:0009751 response to salicylic acid
AT3G20865	1.53239	0.02935	2.70426	0.00805094	0.0287328	-2.53079		AGP40	arabinogalactan protein 40	GO:0008150 biological_process
AT3G20940	1.23719	0.931435	3.03772	0.00304315	0.0128968	-1.76683		CYP705A30	cytochrome P450, family 705, subfamily A, polypeptide 30	GO:0055114 oxidation-reduction process;GO:0008152 metabolic process;GO:0008150 biological_process
AT3G21080	1.29043	0.304313	2.5127	0.013585	0.044463	-2.93957		AT3G21080	ABC transporter-like protein	GO:0055085 transmembrane transport;GO:0006810 transport;GO:0051234 establishment of localization
AT3G21090	1.33497	3.28454	6.98046	3.31461e-10	6.27307e-09	12.9928		ABCG15	ABC-2 type transporter family protein	GO:0080167 response to karrikin;GO:0009628 response to abiotic stimulus;GO:0055085 transmembrane transport
AT3G21360	1.47397	3.56532	9.2452	4.58568e-15	1.60398e-13	23.8417		AT3G21360	2-oxoglutarate (2OG) and Fe(II)-dependent oxygenase superfamily protein	GO:0055114 oxidation-reduction process;GO:0008152 metabolic process;GO:0008150 biological_process
AT3G21370	3.83204	3.28068	15.662	2.65931e-27	2.73908e-25	49.692		BGLU19	beta glucosidase 19	GO:0019762 glucosinolate catabolic process;GO:0019759 glycosinolate catabolic process;GO:0016145 S-glycoside catabolic process
AT3G21380	3.70162	1.32564	7.62998	1.42863e-11	3.22864e-10	14.3016		AT3G21380	Mannose-binding lectin superfamily protein
AT3G21720	5.40665	4.64022	18.6963	3.89563e-34	7.25594e-32	62.2145		ICL	isocitrate lyase	GO:0006097 glyoxylate cycle;GO:0046487 glyoxylate metabolic process;GO:0006099 tricarboxylic acid cycle
AT3G22231	1.47146	1.53094	4.31861	3.71371e-05	0.000277609	2.07077		PCC1	pathogen and circadian controlled 1	GO:1902290 positive regulation of defense response to oomycetes;GO:0010513 positive regulation of phosphatidylinositol biosynthetic process;GO:1902288 regulation of defense response to oomycetes
AT3G22235	1.16221	4.03653	7.78087	8.62816e-11	1.74208e-09	14.3498		AT3G22235	cysteine-rich TM module stress tolerance protein	GO:0008150 biological_process
AT3G22240	1.48538	4.03546	11.0078	6.44502e-19	3.25911e-17	32.5434		AT3G22240	cysteine-rich/transmembrane domain PCC1-like protein	GO:0008150 biological_process
AT3G22415	1.36698	0.346808	2.47063	0.0151846	0.0486651	-3.01413		AT3G22415	hypothetical protein	GO:0008150 biological_process
AT3G22550	1.25333	3.44242	7.56277	1.98457e-11	4.36157e-10	15.7007		AT3G22550	NAD(P)H-quinone oxidoreductase subunit, putative (DUF581)	GO:0009744 response to sucrose;GO:0034285 response to disaccharide;GO:0009749 response to glucose
AT3G22640	7.12791	2.11308	15.9665	3.18346e-29	3.78476e-27	46.793		PAP85	cupin family protein	GO:0009615 response to virus;GO:0051707 response to other organism;GO:0043207 response to external biotic stimulus
AT3G23120	2.42204	-1.7109	2.47889	0.0148577	0.0478303	-3.17251		RLP38	receptor like protein 38	GO:0007165 signal transduction;GO:0023052 signaling;GO:0007154 cell communication
AT3G24650	2.75124	0.741858	6.11363	1.90772e-08	2.74386e-07	8.47218		ABI3	AP2/B3-like transcriptional factor family protein	GO:0031930 mitochondria-nucleus signaling pathway;GO:0009738 abscisic acid-activated signaling pathway;GO:0009793 embryo development ending in seed dormancy
AT3G25780	1.07787	1.83733	3.65069	0.000418692	0.00235742	-0.131174		AOC3	allene oxide cyclase 3	GO:0009695 jasmonic acid biosynthetic process;GO:0009694 jasmonic acid metabolic process;GO:0042446 hormone biosynthetic process
AT3G25820	1.30258	0.754067	3.08716	0.00261715	0.0113414	-1.63472		TPS-CIN	terpene synthase-like sequence-1,8-cineole	GO:0016099 monoterpenoid biosynthetic process;GO:0016098 monoterpenoid metabolic process;GO:0016114 terpenoid biosynthetic process
AT3G26170	1.47365	2.80575	6.54904	2.55182e-09	4.19998e-08	11.0345		CYP71B19	cytochrome P450, family 71, subfamily B, polypeptide 19	GO:0055114 oxidation-reduction process;GO:0008152 metabolic process;GO:0008150 biological_process
AT3G26180	1.01075	5.02548	10.2394	3.05997e-17	1.33061e-15	28.6834		CYP71B20	cytochrome P450, family 71, subfamily B, polypeptide 20	GO:0055114 oxidation-reduction process;GO:0008152 metabolic process;GO:0008150 biological_process
AT3G26330	1.27178	2.23073	4.88294	3.98389e-06	3.77785e-05	4.107		CYP71B37	cytochrome P450, family 71, subfamily B, polypeptide 37	GO:0055114 oxidation-reduction process;GO:0008152 metabolic process;GO:0008150 biological_process
AT3G26460	1.50409	2.6069	5.82936	6.89811e-08	9.07473e-07	7.89931		AT3G26460	Polyketide cyclase/dehydrase and lipid transport superfamily protein	GO:0006952 defense response;GO:0006950 response to stress;GO:0050896 response to stimulus
AT3G26790	4.11246	-1.78833	4.52415	1.67741e-05	0.000136234	1.08387		FUS3	AP2/B3-like transcriptional factor family protein	GO:0010373 negative regulation of gibberellin biosynthetic process;GO:0010116 positive regulation of abscisic acid biosynthetic process;GO:0010371 regulation of gibberellin biosynthetic process
AT3G26830	1.43705	1.60531	4.40519	2.66421e-05	0.00020619	2.37311		PAD3	Cytochrome P450 superfamily protein	GO:0010120 camalexin biosynthetic process;GO:0052317 camalexin metabolic process;GO:0009700 indole phytoalexin biosynthetic process
AT3G27027	1.49045	1.43701	4.2115	5.57483e-05	0.000398347	1.70576		AT3G27027	GPI-anchored-like protein (DUF 3339)	GO:0008150 biological_process
AT3G27220	1.16691	3.7588	7.41904	3.99863e-11	8.35266e-10	15.0068		AT3G27220	Galactose oxidase/kelch repeat superfamily protein	GO:0009061 anaerobic respiration;GO:0071456 cellular response to hypoxia;GO:0036294 cellular response to decreased oxygen levels
AT3G27250	1.41173	0.287922	2.85067	0.00530269	0.0203924	-2.20018		AT3G27250	hypothetical protein	GO:2000143 negative regulation of DNA-templated transcription, initiation;GO:2000142 regulation of DNA-templated transcription, initiation;GO:0031333 negative regulation of protein complex assembly
AT3G27620	2.82153	-0.801921	3.51019	0.000673925	0.00355425	-1.01152		AOX1C	alternative oxidase 1C	GO:0010230 alternative respiration;GO:0009060 aerobic respiration;GO:0045333 cellular respiration
AT3G27660	5.99813	2.36022	17.2178	1.25146e-31	1.90281e-29	54.8705		OLEO4	oleosin 4	GO:0010344 seed oilbody biogenesis;GO:0050826 response to freezing;GO:0009845 seed germination
AT3G27690	1.82156	6.60793	26.5102	6.08133e-47	4.68703e-44	96.5059		LHCB2.3	photosystem II light harvesting complex protein 2.3	GO:0009769 photosynthesis, light harvesting in photosystem II;GO:0009768 photosynthesis, light harvesting in photosystem I;GO:0009645 response to low light intensity stimulus
AT3G27884	1.27664	0.641471	2.81578	0.00586549	0.0221885	-2.29037		AT3G27884	ncRNA	GO:0008150 biological_process
AT3G27900	2.52062	-1.42729	2.59665	0.0108368	0.0367714	-2.98559		AT3G27900	hypothetical protein (DUF1184)	GO:0008150 biological_process
AT3G28290	1.05421	2.06384	3.61575	0.000471852	0.00262021	-0.242493		AT14A	transmembrane protein, putative (DUF677)
AT3G28500	1.64214	-0.187548	2.67089	0.0088359	0.0310131	-2.60969		AT3G28500	60S acidic ribosomal protein family	GO:0006414 translational elongation;GO:0006412 translation;GO:0043043 peptide biosynthetic process
AT3G28510	2.36323	-1.12967	2.86594	0.00507233	0.0197031	-2.3784		AT3G28510	P-loop containing nucleoside triphosphate hydrolases superfamily protein
AT3G28540	1.6763	2.02214	5.50397	2.88929e-07	3.4534e-06	6.52161		AT3G28540	P-loop containing nucleoside triphosphate hydrolases superfamily protein
AT3G28580	1.78934	0.515298	3.49768	0.000706315	0.00370062	-0.56801		AT3G28580	P-loop containing nucleoside triphosphate hydrolases superfamily protein	GO:0000304 response to singlet oxygen;GO:0009737 response to abscisic acid;GO:0007584 response to nutrient
AT3G28857	2.35408	-1.01959	2.85678	0.00520943	0.0201133	-2.39885		PRE5	basic helix-loop-helix (bHLH) DNA-binding family protein	GO:0009740 gibberellic acid mediated signaling pathway;GO:0010476 gibberellin mediated signaling pathway;GO:0071370 cellular response to gibberellin stimulus
AT3G28890	3.79056	-1.01272	4.09657	8.54607e-05	0.000582713	0.029795		RLP43	receptor like protein 43	GO:0007165 signal transduction;GO:0023052 signaling;GO:0007154 cell communication
AT3G29250	1.33358	3.37015	7.80774	5.97074e-12	1.42121e-10	16.8695		SDR4	NAD(P)-binding Rossmann-fold superfamily protein
AT3G29260	4.38294	-2.88827	4.71257	7.9454e-06	6.93431e-05	1.45594		AT3G29260	NAD(P)-binding Rossmann-fold superfamily protein	GO:0055114 oxidation-reduction process;GO:0008152 metabolic process;GO:0008150 biological_process
AT3G29370	2.53257	0.958797	5.05502	1.95726e-06	1.96438e-05	4.29986		P1R3	hypothetical protein	GO:0008150 biological_process
AT3G29575	1.19931	3.37757	6.68507	1.34711e-09	2.33044e-08	11.6346		AFP3	ABI five binding protein 3	GO:0009737 response to abscisic acid;GO:0045892 negative regulation of transcription, DNA-templated;GO:0097305 response to alcohol
AT3G29670	1.04522	1.84977	3.33952	0.00118151	0.00576843	-1.03572		PMAT2	HXXXD-type acyl-transferase family protein	GO:0009636 response to toxic substance;GO:0042221 response to chemical;GO:0050896 response to stimulus
AT3G29680	1.30546	0.531583	2.56278	0.0118789	0.0396987	-2.83574		AT3G29680	HXXXD-type acyl-transferase family protein
AT3G29970	3.07029	-1.49947	3.14462	0.00219183	0.00976562	-2.03447		AT3G29970	B12D protein	GO:0008150 biological_process
AT3G33528	3.25108	-1.50194	3.44983	0.000823716	0.00422365	-1.38299		AT3G33528	hypothetical protein	GO:0008150 biological_process
AT3G41761	2.17734	-0.230095	3.20448	0.00181778	0.00833935	-1.49867		AT3G41761	ncRNA	GO:0008150 biological_process
AT3G41762	1.67662	1.29363	3.93269	0.000155335	0.000987176	0.760057		AT3G41762	hypothetical protein
AT3G43190	2.3015	2.28756	8.96129	1.9115e-14	6.19188e-13	22.1068		SUS4	sucrose synthase 4	GO:0005985 sucrose metabolic process;GO:0005984 disaccharide metabolic process;GO:0071456 cellular response to hypoxia
AT3G44460	3.29136	-0.841593	5.37004	5.15624e-07	5.84417e-06	4.94366		DPBF2	Basic-leucine zipper (bZIP) transcription factor family protein	GO:0009738 abscisic acid-activated signaling pathway;GO:0071215 cellular response to abscisic acid stimulus;GO:0009737 response to abscisic acid
AT3G44540	1.30145	1.84519	4.08566	8.89715e-05	0.000604255	1.28462		FAR4	fatty acid reductase 4	GO:0010345 suberin biosynthetic process;GO:0035336 long-chain fatty-acyl-CoA metabolic process;GO:0035337 fatty-acyl-CoA metabolic process
AT3G44860	3.27247	-0.894653	4.51049	1.7696e-05	0.000142892	1.77606		FAMT	farnesoic acid carboxyl-O-methyltransferase	GO:0080027 response to herbivore;GO:0002238 response to molecule of fungal origin;GO:0009751 response to salicylic acid
AT3G45820	2.98269	-2.4267	3.08082	0.00266844	0.011538	-2.15315		AT3G45820	hypothetical protein	GO:0008150 biological_process
AT3G45860	1.56192	-0.238	2.50836	0.0137425	0.0448801	-2.93732		CRK4	cysteine-rich RLK (RECEPTOR-like protein kinase) 4	GO:0009751 response to salicylic acid;GO:0042742 defense response to bacterium;GO:0046677 response to antibiotic
AT3G45870	1.40051	0.0408769	2.53166	0.0129148	0.0426297	-2.89073		UMAMIT3	nodulin MtN21 /EamA-like transporter family protein
AT3G45970	1.71957	4.854	12.4388	5.32325e-22	3.63853e-20	39.48		EXLA1	expansin-like A1	GO:0009828 plant-type cell wall loosening;GO:0009827 plant-type cell wall modification;GO:0009664 plant-type cell wall organization
AT3G46700	1.06597	2.80144	5.30373	6.85071e-07	7.57645e-06	5.69567		AT3G46700	UDP-Glycosyltransferase superfamily protein
AT3G47540	1.10395	1.99252	3.9715	0.000135027	0.000871498	0.877512		AT3G47540	Chitinase family protein	GO:0006032 chitin catabolic process;GO:0016998 cell wall macromolecule catabolic process;GO:1901072 glucosamine-containing compound catabolic process
AT3G47750	1.21723	1.72278	3.8996	0.00017493	0.00109428	0.673308		ABCA4	ATP binding cassette subfamily A4	GO:0006869 lipid transport;GO:0010876 lipid localization;GO:0055085 transmembrane transport
AT3G47770	2.53974	-1.09389	2.86721	0.00505347	0.0196367	-2.42201		ABCA6	ABC2 homolog 5	GO:0055085 transmembrane transport;GO:0006810 transport;GO:0051234 establishment of localization
AT3G47790	1.30862	2.62435	5.37236	5.10504e-07	5.7979e-06	6.02017		ABCA8	ABC2 homolog 7	GO:0006869 lipid transport;GO:0010876 lipid localization;GO:0055085 transmembrane transport
AT3G48260	1.66112	1.56303	4.30334	3.93625e-05	0.000292581	1.99373		WNK3	with no lysine (K) kinase 3	GO:0006468 protein phosphorylation;GO:0016310 phosphorylation;GO:0035556 intracellular signal transduction
AT3G48270	4.90288	-2.23338	5.3455	5.72925e-07	6.44137e-06	3.17955		CYP71A26	cytochrome P450, family 71, subfamily A, polypeptide 26	GO:0055114 oxidation-reduction process;GO:0008152 metabolic process;GO:0008150 biological_process
AT3G48700	1.76111	0.352701	2.97135	0.00371614	0.0152992	-1.94355		CXE13	carboxyesterase 13	GO:0009056 catabolic process;GO:0008152 metabolic process;GO:0008150 biological_process
AT3G48900	1.41728	1.96956	4.30316	3.93895e-05	0.000292684	2.02036		AT3G48900	single-stranded DNA endonuclease family protein	GO:0090305 nucleic acid phosphodiester bond hydrolysis;GO:0006281 DNA repair;GO:0006974 cellular response to DNA damage stimulus
AT3G49120	1.01192	7.25298	18.4116	1.42825e-33	2.55382e-31	65.8891		PRXCB	peroxidase CB	GO:0002221 pattern recognition receptor signaling pathway;GO:0042744 hydrogen peroxide catabolic process;GO:0002758 innate immune response-activating signal transduction
AT3G49570	1.05713	0.876692	3.30645	0.00131445	0.00631871	-1.11445		LSU3	response to low sulfur 3	GO:0098869 cellular oxidant detoxification;GO:1990748 cellular detoxification;GO:0098754 detoxification
AT3G49960	1.43541	2.14913	5.82016	7.17002e-08	9.41028e-07	7.86538		AT3G49960	Peroxidase superfamily protein	GO:0042744 hydrogen peroxide catabolic process;GO:0042743 hydrogen peroxide metabolic process;GO:0017001 antibiotic catabolic process
AT3G50980	2.75339	-0.0913471	5.00428	2.41689e-06	2.38394e-05	3.96445		XERO1	dehydrin xero 1	GO:0009631 cold acclimation;GO:0009414 response to water deprivation;GO:0009737 response to abscisic acid
AT3G51220	1.20323	1.01546	2.78863	0.00634083	0.0236482	-2.36654		AT3G51220	WEB family protein (DUF827)	GO:0009904 chloroplast accumulation movement;GO:0009903 chloroplast avoidance movement;GO:0009902 chloroplast relocation
AT3G51570	3.99021	-0.714999	4.39499	2.77113e-05	0.000213431	0.796709		AT3G51570	Disease resistance protein (TIR-NBS-LRR class) family	GO:0007165 signal transduction;GO:0023052 signaling;GO:0007154 cell communication
AT3G51810	7.06549	-1.99536	7.97698	2.59159e-12	6.39344e-11	10.971		EM1	Stress induced protein	GO:0009793 embryo development ending in seed dormancy;GO:0048316 seed development;GO:0010154 fruit development
AT3G51895	3.17695	0.623657	4.81884	5.72619e-06	5.21328e-05	2.93571		SULTR3;1	sulfate transporter 3;1	GO:0008272 sulfate transport;GO:0072348 sulfur compound transport;GO:0015698 inorganic anion transport
AT3G52780	2.6504	-1.78517	2.8184	0.00582153	0.0220537	-2.57926		PAP20	Purple acid phosphatases superfamily protein	GO:0016311 dephosphorylation;GO:0006796 phosphate-containing compound metabolic process;GO:0006793 phosphorus metabolic process
AT3G53040	3.66535	1.45292	8.97006	1.8291e-14	5.94219e-13	20.7252		AT3G53040	late embryogenesis abundant protein, putative / LEA protein	GO:0010227 floral organ abscission;GO:0048437 floral organ development;GO:0009838 abscission
AT3G53232	1.51462	0.207523	2.75357	0.00700669	0.0256917	-2.42173		RTFL1	ROTUNDIFOLIA like 1	GO:0048367 shoot system development;GO:0048731 system development;GO:0007275 multicellular organism development
AT3G53310	1.02786	1.94711	3.35387	0.00112783	0.00554879	-0.999234		AT3G53310	AP2/B3-like transcriptional factor family protein
AT3G53830	1.83905	1.16053	3.92165	0.00016163	0.00102275	0.688984		AT3G53830	Regulator of chromosome condensation (RCC1) family protein	GO:0008150 biological_process
AT3G54490	1.26038	1.39412	3.19839	0.0018529	0.00848132	-1.35326		RPB5E	RNA polymerase II fifth largest subunit, E
AT3G54500	1.88171	5.73391	20.8962	3.32069e-38	1.00298e-35	76.4347		AT3G54500	agglutinin-like protein	GO:0009649 entrainment of circadian clock;GO:0032922 circadian regulation of gene expression;GO:0042752 regulation of circadian rhythm
AT3G54510	2.45132	-1.11159	3.19558	0.00186937	0.0085322	-1.61472		AT3G54510	Early-responsive to dehydration stress protein (ERD4)
AT3G54590	1.0918	4.76935	6.67886	2.66188e-05	0.000206081	2.61203		HRGP1	hydroxyproline-rich glycoprotein	GO:0009664 plant-type cell wall organization;GO:0071669 plant-type cell wall organization or biogenesis;GO:0071555 cell wall organization
AT3G54780	1.13488	1.38253	3.15778	0.00210395	0.00942204	-1.48406		AT3G54780	Zinc finger (C3HC4-type RING finger) family protein
AT3G54940	4.09634	1.31777	9.18788	6.11893e-15	2.12037e-13	21.0881		AT3G54940	Papain family cysteine protease	GO:0051603 proteolysis involved in cellular protein catabolic process;GO:0044257 cellular protein catabolic process;GO:0030163 protein catabolic process
AT3G55240	3.43689	1.94429	9.08377	1.04227e-14	3.49346e-13	21.594		AT3G55240	Plant protein 1589 of unknown function	GO:0032502 developmental process;GO:0008150 biological_process
AT3G56000	1.30573	1.81774	3.77513	0.000271904	0.00162019	0.297118		CSLA14	cellulose synthase like A14	GO:0071555 cell wall organization;GO:0045229 external encapsulating structure organization;GO:0071554 cell wall organization or biogenesis
AT3G56080	1.32215	2.97347	6.42445	4.5622e-09	7.21654e-08	10.482		AT3G56080	S-adenosyl-L-methionine-dependent methyltransferases superfamily protein	GO:0032259 methylation;GO:0008152 metabolic process;GO:0008150 biological_process
AT3G56350	7.08376	-0.0592056	7.88074	6.46004e-12	1.52954e-10	10.4114		AT3G56350	Iron/manganese superoxide dismutase family protein	GO:0010227 floral organ abscission;GO:0048437 floral organ development;GO:0009838 abscission
AT3G56570	1.02389	1.86353	3.49869	0.000700332	0.00367444	-0.589937		AT3G56570	SET domain-containing protein
AT3G57010	1.13114	3.75457	7.46639	3.17578e-11	6.78603e-10	15.2214		AT3G57010	Calcium-dependent phosphotriesterase superfamily protein	GO:0009058 biosynthetic process;GO:0008152 metabolic process;GO:0008150 biological_process
AT3G57240	1.66435	1.86738	5.46989	3.73479e-07	4.35604e-06	6.29656		BG3	beta-1,3-glucanase 3	GO:0009617 response to bacterium;GO:0051707 response to other organism;GO:0043207 response to external biotic stimulus
AT3G57260	4.36882	2.35969	10.6294	1.65135e-17	7.39666e-16	26.7642		BGL2	beta-1,3-glucanase 2	GO:0009627 systemic acquired resistance;GO:0009814 defense response, incompatible interaction;GO:0009409 response to cold
AT3G57680	1.76704	1.90016	5.11876	1.49925e-06	1.53785e-05	4.95267		AT3G57680	Peptidase S41 family protein
AT3G58060	1.65052	0.565825	3.41494	0.000924052	0.00467591	-0.779551		AT3G58060	Cation efflux family protein	GO:0006876 cellular cadmium ion homeostasis;GO:0097577 sequestering of iron ion;GO:0055073 cadmium ion homeostasis
AT3G58200	1.18969	0.637841	2.54649	0.0126031	0.0417753	-2.91086		AT3G58200	TRAF-like family protein	GO:0008150 biological_process
AT3G58270	1.09464	2.67304	4.77188	6.25772e-06	5.63069e-05	3.65344		AT3G58270	phospholipase-like protein (PEARLI 4) with TRAF-like domain protein	GO:0008150 biological_process
AT3G58450	4.22866	-1.18973	4.69042	8.68279e-06	7.5017e-05	1.55599		AT3G58450	Adenine nucleotide alpha hydrolases-like superfamily protein	GO:0009737 response to abscisic acid;GO:0097305 response to alcohol;GO:0001101 response to acid chemical
AT3G58550	1.16485	3.86198	7.6188	1.51736e-11	3.41535e-10	15.9398		AT3G58550	Bifunctional inhibitor/lipid-transfer protein/seed storage 2S albumin superfamily protein
AT3G58770	1.18976	0.677327	2.58205	0.0112755	0.0380004	-2.81888		AT3G58770	hypothetical protein	GO:0008150 biological_process
AT3G58795	1.1491	1.3755	3.10441	0.00248205	0.0108437	-1.62199		AT3G58795	ncRNA	GO:0008150 biological_process
AT3G59060	1.06995	5.45065	12.2903	1.10396e-21	7.30021e-20	38.7824		PIL6	phytochrome interacting factor 3-like 6	GO:0010244 response to low fluence blue light stimulus by blue low-fluence system;GO:0010600 regulation of auxin biosynthetic process;GO:0009585 red, far-red light phototransduction
AT3G59190	2.12504	-0.330709	2.95546	0.00389655	0.0158898	-2.08904		AT3G59190	F-box/RNI-like superfamily protein	GO:0008150 biological_process
AT3G59200	1.23554	0.326876	2.54664	0.0124064	0.0411967	-2.87762		AT3G59200	F-box/RNI-like superfamily protein	GO:0008150 biological_process
AT3G59340	1.25149	1.28048	3.26523	0.00149974	0.00707118	-1.17714		AT3G59340	solute carrier family 35 protein (DUF914)	GO:0055085 transmembrane transport;GO:0006810 transport;GO:0051234 establishment of localization
AT3G60280	1.44224	0.188057	2.68309	0.0085412	0.0301754	-2.57436		UCC3	uclacyanin 3
AT3G60730	3.80254	1.19037	8.47744	2.15648e-13	6.14007e-12	18.1829		AT3G60730	Plant invertase/pectin methylesterase inhibitor superfamily	GO:0045490 pectin catabolic process;GO:0045488 pectin metabolic process;GO:0042545 cell wall modification
AT3G60920	1.31952	-0.0036522	2.48529	0.0146089	0.0472146	-2.98965		AT3G60920	beige/BEACH domain protein
AT3G62460	1.11577	3.60479	6.45621	3.93564e-09	6.30576e-08	10.5881		AT3G62460	Putative endonuclease or glycosyl hydrolase	GO:0010468 regulation of gene expression;GO:0060255 regulation of macromolecule metabolic process;GO:0019222 regulation of metabolic process
AT3G62570	1.37941	2.30508	4.80817	5.40252e-06	4.96512e-05	3.83197		AT3G62570	Tetratricopeptide repeat (TPR)-like superfamily protein
AT3G62680	1.22099	3.63192	8.52887	1.66806e-13	4.84191e-12	20.3346		PRP3	proline-rich protein 3	GO:0072732 cellular response to calcium ion starvation;GO:0010054 trichoblast differentiation;GO:0010053 root epidermal cell differentiation
AT3G63040	8.16184	-0.781827	9.32478	3.07199e-15	1.09161e-13	14.9516		AT3G63040	hypothetical protein	GO:0008150 biological_process
AT4G00460	1.4927	1.70373	4.38797	2.84702e-05	0.000218522	2.30873		ROPGEF3	RHO guanyl-nucleotide exchange factor 3
AT4G01390	1.67213	1.33024	4.13956	7.28779e-05	0.00050634	1.4373		AT4G01390	TRAF-like family protein	GO:0008150 biological_process
AT4G01950	1.31647	5.00633	11.7096	1.94631e-20	1.12992e-18	35.9967		GPAT3	glycerol-3-phosphate acyltransferase 3	GO:0016024 CDP-diacylglycerol biosynthetic process;GO:0046341 CDP-diacylglycerol metabolic process;GO:0010143 cutin biosynthetic process
AT4G02270	1.29694	3.19592	7.52634	2.37099e-11	5.15505e-10	15.5337		RHS13	root hair specific 13	GO:0009832 plant-type cell wall biogenesis;GO:0071669 plant-type cell wall organization or biogenesis;GO:0042546 cell wall biogenesis
AT4G02280	1.20556	4.04565	8.22431	8.43548e-13	2.22337e-11	18.7534		SUS3	sucrose synthase 3	GO:0010555 response to mannitol;GO:0010431 seed maturation;GO:0005982 starch metabolic process
AT4G02330	1.04752	4.13764	7.28991	7.48087e-11	1.5242e-09	14.3717		ATPMEPCRB	Plant invertase/pectin methylesterase inhibitor superfamily	GO:0045490 pectin catabolic process;GO:0045488 pectin metabolic process;GO:0042545 cell wall modification
AT4G02360	1.19856	0.731814	2.79111	0.00629607	0.0235129	-2.36424		AT4G02360	transmembrane protein, putative (Protein of unknown function, DUF538)	GO:0008150 biological_process
AT4G03050	7.16895	-1.93718	8.09807	1.42339e-12	3.64841e-11	11.3412		AOP3	2-oxoglutarate-dependent dioxygenase	GO:0019761 glucosinolate biosynthetic process;GO:0019758 glycosinolate biosynthetic process;GO:0016144 S-glycoside biosynthetic process
AT4G03070	1.00791	2.53112	4.08452	8.93462e-05	0.000606431	1.20568		AOP1	2-oxoglutarate (2OG) and Fe(II)-dependent oxygenase superfamily protein	GO:0019761 glucosinolate biosynthetic process;GO:0019758 glycosinolate biosynthetic process;GO:0016144 S-glycoside biosynthetic process
AT4G04490	1.85696	-0.5507	2.48042	0.0147981	0.047652	-3.02674		CRK36	cysteine-rich RLK (RECEPTOR-like protein kinase) 36	GO:0009737 response to abscisic acid;GO:0097305 response to alcohol;GO:0001101 response to acid chemical
AT4G04810	1.19029	2.38438	4.86838	4.22824e-06	3.97917e-05	4.04011		MSRB4	methionine sulfoxide reductase B4	GO:0030091 protein repair;GO:0006979 response to oxidative stress;GO:0055114 oxidation-reduction process
AT4G05105	2.52062	-2.72527	2.59551	0.0108706	0.0368638	-2.98741		MIR397a	miscRNA	GO:0046688 response to copper ion;GO:0010038 response to metal ion;GO:0010035 response to inorganic substance
AT4G05110	3.61732	-0.134857	4.99302	2.53223e-06	2.48782e-05	3.21207		ENT6	equilibrative nucleoside transporter 6	GO:1901642 nucleoside transmembrane transport;GO:0015858 nucleoside transport;GO:1901264 carbohydrate derivative transport
AT4G05380	2.69584	-1.24747	2.80822	0.00599445	0.0225977	-2.62709		AT4G05380	P-loop nucleoside triphosphate hydrolase superfamily protein
AT4G05755	7.66728	-1.39216	8.80186	4.25415e-14	1.33358e-12	13.4237		AT4G05755	ncRNA
AT4G05775	1.11662	3.11301	6.2163	1.19295e-08	1.77284e-07	9.52827		AT4G05775	ncRNA
AT4G08950	1.56045	6.66747	21.1803	1.10403e-38	3.52515e-36	77.6479		EXO	Phosphate-responsive 1 family protein	GO:0009741 response to brassinosteroid;GO:0014070 response to organic cyclic compound;GO:0033993 response to lipid
AT4G09600	7.9482	-1.16617	9.15861	7.08978e-15	2.44166e-13	14.4651		GASA3	GAST1 protein homolog 3	GO:0009740 gibberellic acid mediated signaling pathway;GO:0010476 gibberellin mediated signaling pathway;GO:0071370 cellular response to gibberellin stimulus
AT4G09610	4.62404	-2.03083	5.17456	1.18556e-06	1.24634e-05	2.84947		GASA2	GAST1 protein homolog 2	GO:0009740 gibberellic acid mediated signaling pathway;GO:0010476 gibberellin mediated signaling pathway;GO:0071370 cellular response to gibberellin stimulus
AT4G09960	2.97687	-2.43437	3.06991	0.00275904	0.0118751	-2.17495		STK	K-box region and MADS-box transcription factor family protein	GO:0080060 integument development;GO:0048481 plant ovule development;GO:0035670 plant-type ovary development
AT4G10020	1.90498	2.94077	9.66444	5.54843e-16	2.09836e-14	25.7911		HSD5	hydroxysteroid dehydrogenase 5	GO:0006694 steroid biosynthetic process;GO:0008202 steroid metabolic process;GO:0008610 lipid biosynthetic process
AT4G10265	1.42555	0.381778	2.9812	0.00360823	0.0149209	-1.89052		AT4G10265	Wound-responsive family protein	GO:0071456 cellular response to hypoxia;GO:0036294 cellular response to decreased oxygen levels;GO:0071453 cellular response to oxygen levels
AT4G11000	1.16984	0.485171	2.52501	0.0131462	0.0432204	-2.93607		AT4G11000	Ankyrin repeat family protein	GO:0008150 biological_process
AT4G11040	5.72904	-1.77593	6.48741	3.40316e-09	5.52791e-08	6.47872		AT4G11040	Protein phosphatase 2C family protein	GO:1902040 positive regulation of seed dormancy process;GO:2000693 positive regulation of seed maturation;GO:2000033 regulation of seed dormancy process
AT4G11190	1.47659	0.429034	3.47116	0.000767506	0.00397279	-0.59961		AT4G11190	Disease resistance-responsive (dirigent-like protein) family protein
AT4G11210	1.55643	-0.127661	2.75923	0.00689489	0.02533	-2.41174		AT4G11210	Disease resistance-responsive (dirigent-like protein) family protein
AT4G11211	1.2914	4.79406	10.1693	4.46797e-15	1.56526e-13	24.0009		AT4G11211	hypothetical protein	GO:0008150 biological_process
AT4G11230	1.16933	0.737887	2.79194	0.00628116	0.0234766	-2.36431		AT4G11230	Riboflavin synthase-like superfamily protein	GO:0006970 response to osmotic stress;GO:0055114 oxidation-reduction process;GO:0009628 response to abiotic stimulus
AT4G11310	5.34368	-2.31146	5.86438	5.8838e-08	7.84191e-07	4.65247		AT4G11310	Papain family cysteine protease	GO:0051603 proteolysis involved in cellular protein catabolic process;GO:0044257 cellular protein catabolic process;GO:0030163 protein catabolic process
AT4G11960	1.38315	5.203	13.2177	1.22851e-23	9.63457e-22	43.2724		PGRL1B	PGR5-like B	GO:0009773 photosynthetic electron transport in photosystem I;GO:0009767 photosynthetic electron transport chain;GO:0019684 photosynthesis, light reaction
AT4G12545	1.30052	2.7908	5.92368	4.50892e-08	6.13011e-07	8.30362		AT4G12545	Bifunctional inhibitor/lipid-transfer protein/seed storage 2S albumin superfamily protein
AT4G13390	1.40969	3.03909	7.93422	3.20111e-12	7.81093e-11	17.4723		EXT12	Proline-rich extensin-like family protein	GO:0009664 plant-type cell wall organization;GO:0071669 plant-type cell wall organization or biogenesis;GO:0071555 cell wall organization
AT4G13420	5.26448	-2.58735	5.88835	5.28423e-08	7.09783e-07	4.71193		HAK5	high affinity K+ transporter 5	GO:0071805 potassium ion transmembrane transport;GO:0071804 cellular potassium ion transport;GO:0006813 potassium ion transport
AT4G13800	1.48032	0.50935	2.67657	0.00869767	0.0306192	-2.58834		AT4G13800	magnesium transporter NIPA (DUF803)	GO:0015693 magnesium ion transport;GO:0070838 divalent metal ion transport;GO:0072511 divalent inorganic cation transport
AT4G14020	1.00921	4.7855	8.97205	1.81088e-14	5.89155e-13	22.4294		AT4G14020	Rapid alkalinization factor (RALF) family protein	GO:0019722 calcium-mediated signaling;GO:0019932 second-messenger-mediated signaling;GO:0035556 intracellular signal transduction
AT4G14060	1.29969	0.379962	2.85827	0.00518684	0.0200503	-2.19125		AT4G14060	Polyketide cyclase/dehydrase and lipid transport superfamily protein	GO:0006952 defense response;GO:0006950 response to stress;GO:0050896 response to stimulus
AT4G14365	1.83039	2.32982	6.61635	1.86126e-09	3.13969e-08	11.2375		XBAT34	hypothetical protein	GO:0016567 protein ubiquitination;GO:0032446 protein modification by small protein conjugation;GO:0070647 protein modification by small protein conjugation or removal
AT4G14368	2.78628	-1.80924	2.77155	0.00667346	0.0246788	-2.71362		AT4G14368	Regulator of chromosome condensation (RCC1) family protein
AT4G14550	1.11398	3.73121	6.69789	1.26814e-09	2.20748e-08	11.6729		IAA14	indole-3-acetic acid inducible 14	GO:0010102 lateral root morphogenesis;GO:0010101 post-embryonic root morphogenesis;GO:0048527 lateral root development
AT4G14630	3.09048	2.20608	9.01674	1.44674e-14	4.76935e-13	21.6216		GLP9	germin-like protein 9	GO:0006950 response to stress;GO:0050896 response to stimulus;GO:0008150 biological_process
AT4G15210	5.10077	-0.305938	7.06237	2.23926e-10	4.32956e-09	9.85324		BAM5	beta-amylase 5	GO:0005983 starch catabolic process;GO:0080027 response to herbivore;GO:0005982 starch metabolic process
AT4G15230	1.52361	3.85562	9.60849	7.35614e-16	2.75868e-14	25.6298		ABCG30	pleiotropic drug resistance 2	GO:0033231 carbohydrate export;GO:0008643 carbohydrate transport;GO:0055085 transmembrane transport
AT4G15236	2.57256	0.459951	4.03457	0.0001135	0.0007501	0.70734		ABCG43	ABC-2 and Plant PDR ABC-type transporter family protein	GO:0055085 transmembrane transport;GO:0006810 transport;GO:0051234 establishment of localization
AT4G15396	1.68907	-0.10064	3.24316	0.00160872	0.00750029	-1.25232		CYP702A6	cytochrome P450, family 702, subfamily A, polypeptide 6	GO:0016132 brassinosteroid biosynthetic process;GO:0010268 brassinosteroid homeostasis;GO:0016131 brassinosteroid metabolic process
AT4G15430	1.14326	0.876751	2.56332	0.0118615	0.0396464	-2.86429		AT4G15430	ERD (early-responsive to dehydration stress) family protein
AT4G15910	1.19438	6.10212	15.8371	5.70724e-29	6.60946e-27	55.4216		DI21	drought-induced 21	GO:0009631 cold acclimation;GO:0009414 response to water deprivation;GO:0009737 response to abscisic acid
AT4G16160	7.85345	-0.0877453	9.11926	8.64125e-15	2.95322e-13	14.3885		ATOEP16-2	Mitochondrial import inner membrane translocase subunit Tim17/Tim22/Tim23 family protein	GO:0034220 ion transmembrane transport;GO:0006811 ion transport;GO:0055085 transmembrane transport
AT4G16620	1.33619	0.334391	2.68926	0.00839571	0.029753	-2.56535		UMAMIT8	nodulin MtN21 /EamA-like transporter family protein
AT4G17460	1.11717	5.92107	13.5637	2.2748e-24	1.88312e-22	44.9035		HAT1	Homeobox-leucine zipper protein 4 (HB-4) / HD-ZIP protein	GO:0080127 fruit septum development;GO:1905328 plant septum development;GO:0010582 floral meristem determinacy
AT4G17470	2.29468	0.499656	3.37205	0.00198667	0.00897234	-1.38454		AT4G17470	alpha/beta-Hydrolases superfamily protein
AT4G17480	1.47664	0.441726	2.87431	0.00494991	0.019325	-2.14552		AT4G17480	alpha/beta-Hydrolases superfamily protein
AT4G17670	1.49815	1.759	4.76278	6.49178e-06	5.80159e-05	3.65598		AT4G17670	senescence-associated family protein (DUF581)	GO:1905582 response to mannose;GO:0009744 response to sucrose;GO:0034285 response to disaccharide
AT4G18425	1.52059	0.982419	3.42203	0.00090275	0.00458264	-0.741441		AT4G18425	transmembrane protein, putative (DUF679)	GO:0009838 abscission;GO:0090693 plant organ senescence;GO:0099402 plant organ development
AT4G18650	3.65012	-0.852233	4.44229	2.34288e-05	0.000183804	1.28183		AT4G18650	transcription factor-like protein	GO:0006351 transcription, DNA-templated;GO:0097659 nucleic acid-templated transcription;GO:0032774 RNA biosynthetic process
AT4G18920	2.8891	-2.23136	2.90699	0.00450102	0.0179231	-2.47099		AT4G18920	histone acetyltransferase (DUF1264)	GO:0008150 biological_process
AT4G19030	1.16659	3.67554	7.88117	4.15863e-12	1.00269e-10	17.2001		NLM1	NOD26-like major intrinsic protein 1	GO:0080170 hydrogen peroxide transmembrane transport;GO:0015700 arsenite transport;GO:0042891 antibiotic transport
AT4G19170	1.18771	4.5548	11.037	5.56713e-19	2.84089e-17	32.6742		NCED4	nine-cis-epoxycarotenoid dioxygenase 4	GO:0016121 carotene catabolic process;GO:0046247 terpene catabolic process;GO:0016119 carotene metabolic process
AT4G19230	1.1484	2.86168	5.10609	1.58106e-06	1.61214e-05	4.94253		CYP707A1	cytochrome P450, family 707, subfamily A, polypeptide 1	GO:0048838 release of seed from dormancy;GO:0046345 abscisic acid catabolic process;GO:0043290 apocarotenoid catabolic process
AT4G19420	1.08727	5.77555	13.765	8.68984e-25	7.55745e-23	45.8508		AT4G19420	Pectinacetylesterase family protein	GO:0071555 cell wall organization;GO:0045229 external encapsulating structure organization;GO:0071554 cell wall organization or biogenesis
AT4G21020	5.61321	1.4331	10.1732	4.2706e-17	1.82509e-15	23.4851		AT4G21020	Late embryogenesis abundant protein (LEA) family protein
AT4G21380	1.37448	2.32738	5.40214	4.49069e-07	5.15253e-06	6.142		RK3	receptor kinase 3	GO:0048544 recognition of pollen;GO:0009875 pollen-pistil interaction;GO:0009856 pollination
AT4G21830	1.09627	2.80237	5.2102	1.01979e-06	1.08902e-05	5.32878		MSRB7	methionine sulfoxide reductase B7	GO:0000304 response to singlet oxygen;GO:0030091 protein repair;GO:0007584 response to nutrient
AT4G21850	1.22899	4.96774	12.0463	3.67446e-21	2.31346e-19	37.6335		MSRB9	methionine sulfoxide reductase B9	GO:0030091 protein repair;GO:0006979 response to oxidative stress;GO:0055114 oxidation-reduction process
AT4G21970	2.44581	-1.75915	2.47128	0.0151589	0.0486106	-3.18506		AT4G21970	senescence regulator (Protein of unknown function, DUF584)	GO:0008150 biological_process
AT4G22100	4.15774	-2.9678	4.402	2.69728e-05	0.000208173	0.66606		BGLU3	beta glucosidase 2	GO:0005975 carbohydrate metabolic process;GO:0044238 primary metabolic process;GO:0071704 organic substance metabolic process
AT4G22200	1.00678	3.53357	6.35827	6.20105e-09	9.62498e-08	10.115		KT2/3	potassium transport 2/3	GO:0071805 potassium ion transmembrane transport;GO:0071804 cellular potassium ion transport;GO:0009737 response to abscisic acid
AT4G22370	3.22162	-1.65637	3.38381	0.00102318	0.00510584	-1.55796		AT4G22370	transmembrane protein	GO:0008150 biological_process
AT4G22610	3.24216	0.21127	4.97383	2.74151e-06	2.67229e-05	3.44747		AT4G22610	Bifunctional inhibitor/lipid-transfer protein/seed storage 2S albumin superfamily protein
AT4G23140	2.28143	0.471109	3.92902	0.000157402	0.000998326	0.522611		CRK6	cysteine-rich RLK (RECEPTOR-like protein kinase) 6	GO:0000302 response to reactive oxygen species;GO:0042742 defense response to bacterium;GO:0098542 defense response to other organism
AT4G23150	2.95424	-0.582903	3.93449	0.000154331	0.000981353	0.128784		CRK7	cysteine-rich RLK (RECEPTOR-like protein kinase) 7	GO:0000302 response to reactive oxygen species;GO:0042742 defense response to bacterium;GO:0098542 defense response to other organism
AT4G23220	1.09712	1.90369	3.59677	0.00050334	0.00275942	-0.282002		CRK14	cysteine-rich RECEPTOR-like kinase
AT4G23310	3.13092	-1.51919	3.33429	0.00120165	0.00584888	-1.6272		CRK23	cysteine-rich RLK (RECEPTOR-like protein kinase) 23	GO:0042742 defense response to bacterium;GO:0098542 defense response to other organism;GO:0009617 response to bacterium
AT4G23590	2.89999	-0.422753	3.94473	0.000148744	0.000949607	0.207462		AT4G23590	Tyrosine transaminase family protein	GO:0006520 cellular amino acid metabolic process;GO:0019752 carboxylic acid metabolic process;GO:0043436 oxoacid metabolic process
AT4G23670	1.24015	8.8301	33.1646	1.1816e-55	1.65063e-52	116.624		AT4G23670	Polyketide cyclase/dehydrase and lipid transport superfamily protein	GO:0046686 response to cadmium ion;GO:0042742 defense response to bacterium;GO:0010038 response to metal ion
AT4G23680	1.10183	5.18045	5.8217	0.000697086	0.00365999	-0.369829		AT4G23680	Polyketide cyclase/dehydrase and lipid transport superfamily protein	GO:0006952 defense response;GO:0006950 response to stress;GO:0050896 response to stimulus
AT4G23720	2.32943	-1.37365	2.52844	0.0130264	0.0428985	-3.04476		AT4G23720	transmembrane protein, putative (DUF1191)	GO:0008150 biological_process
AT4G24340	2.03045	-0.0950073	3.46615	0.000780379	0.00403196	-0.742226		AT4G24340	Phosphorylase superfamily protein	GO:0009116 nucleoside metabolic process;GO:1901657 glycosyl compound metabolic process;GO:0055086 nucleobase-containing small molecule metabolic process
AT4G24450	1.19736	2.71324	5.46437	3.43142e-07	4.03661e-06	6.37703		PWD	phosphoglucan, water dikinase	GO:0005975 carbohydrate metabolic process;GO:0016310 phosphorylation;GO:0006796 phosphate-containing compound metabolic process
AT4G24580	1.20322	1.87973	4.14142	7.23754e-05	0.000503474	1.45767		REN1	Rho GTPase activation protein (RhoGAP) with PH domain-containing protein	GO:0009865 pollen tube adhesion;GO:0098740 multi organism cell adhesion;GO:0035024 negative regulation of Rho protein signal transduction
AT4G24860	1.31365	0.936413	3.11244	0.00242136	0.0106242	-1.56997		AT4G24860	P-loop containing nucleoside triphosphate hydrolases superfamily protein
AT4G25140	11.1301	2.10932	12.5953	1.79798e-21	1.16822e-19	22.5692		OLEO1	oleosin 1	GO:0010344 seed oilbody biogenesis;GO:0050826 response to freezing;GO:0009845 seed germination
AT4G25150	1.5328	2.05605	6.05881	2.44809e-08	3.46971e-07	8.87245		AT4G25150	HAD superfamily, subfamily IIIB acid phosphatase
AT4G25220	1.36775	0.832412	3.51034	0.000673597	0.00355419	-0.486584		G3Pp2	root hair specific 15	GO:0055062 phosphate ion homeostasis;GO:0072506 trivalent inorganic anion homeostasis;GO:0072505 divalent inorganic anion homeostasis
AT4G25540	1.76862	1.40591	4.66408	9.64622e-06	8.24484e-05	3.23472		MSH3	homolog of DNA mismatch repair protein MSH3	GO:0043111 replication fork arrest;GO:0000710 meiotic mismatch repair;GO:0051096 positive regulation of helicase activity
AT4G25580	1.07294	1.78737	3.8665	0.000196872	0.00121858	0.529086		AT4G25580	CAP160 protein	GO:0009737 response to abscisic acid;GO:0097305 response to alcohol;GO:0001101 response to acid chemical
AT4G25810	1.99056	3.66293	8.7486	5.55599e-14	1.7127e-12	21.2433		XTR6	xyloglucan endotransglycosylase 6	GO:0010411 xyloglucan metabolic process;GO:0010410 hemicellulose metabolic process;GO:0010383 cell wall polysaccharide metabolic process
AT4G25820	1.09116	4.27602	9.3536	2.65701e-15	9.45651e-14	24.3443		XTH14	xyloglucan endotransglucosylase/hydrolase 14	GO:0010411 xyloglucan metabolic process;GO:0010410 hemicellulose metabolic process;GO:0010383 cell wall polysaccharide metabolic process
AT4G25980	1.92965	0.460722	3.80629	0.000243688	0.00147287	0.296032		AT4G25980	peroxidase superfamily protein	GO:0042744 hydrogen peroxide catabolic process;GO:0042743 hydrogen peroxide metabolic process;GO:0017001 antibiotic catabolic process
AT4G26740	10.0599	-0.335871	11.6792	2.26274e-20	1.29347e-18	21.374		ATS1	peroxygenase 1	GO:0031408 oxylipin biosynthetic process;GO:0031407 oxylipin metabolic process;GO:0009793 embryo development ending in seed dormancy
AT4G27140	13.274	1.71908	12.7592	3.43221e-14	1.07744e-12	9.80357		SESA1	seed storage albumin 1
AT4G27150	14.4504	2.91518	10.6347	1.07842e-07	1.37343e-06	1.77158		SESA2	seed storage albumin 2
AT4G27160	13.5298	2.71301	15.3835	4.6332e-28	5.05154e-26	29.671		SESA3	seed storage albumin 3
AT4G27170	12.9803	2.35794	4.67522	0.0137023	0.044775	-3.10702		SESA4	seed storage albumin 4
AT4G27290	1.16342	0.79225	2.76036	0.00687281	0.025278	-2.4387		AT4G27290	S-locus lectin protein kinase family protein	GO:0048544 recognition of pollen;GO:0009875 pollen-pistil interaction;GO:0009856 pollination
AT4G27310	1.23195	2.34509	4.72274	7.644e-06	6.70134e-05	3.49722		BBX28	B-box type zinc finger family protein	GO:0010100 negative regulation of photomorphogenesis;GO:0010099 regulation of photomorphogenesis;GO:2000030 regulation of response to red or far red light
AT4G27480	1.37242	1.55685	3.90647	0.000170678	0.00107158	0.710082		AT4G27480	Core-2/I-branching beta-1,6-N-acetylglucosaminyltransferase family protein
AT4G28420	2.59728	-1.77555	2.64347	0.00953246	0.0330847	-2.90538		AT4G28420	Tyrosine transaminase family protein	GO:0006520 cellular amino acid metabolic process;GO:0019752 carboxylic acid metabolic process;GO:0043436 oxoacid metabolic process
AT4G28430	1.07903	2.09982	3.74005	0.000307383	0.00180087	0.144568		AT4G28430	Reticulon family protein	GO:0008150 biological_process
AT4G28520	15.5735	3.16282	18.2458	1.53456e-33	2.72214e-31	34.6552		CRU3	cruciferin 3	GO:0010431 seed maturation;GO:0009793 embryo development ending in seed dormancy;GO:0071215 cellular response to abscisic acid stimulus
AT4G28680	2.12828	1.05978	4.57911	1.35133e-05	0.000112031	2.78953		TYRDC	L-tyrosine decarboxylase	GO:1901695 tyramine biosynthetic process;GO:1901162 primary amino compound biosynthetic process;GO:1901160 primary amino compound metabolic process
AT4G28790	1.21693	1.94595	4.55872	1.46444e-05	0.000120381	2.90345		AT4G28790	basic helix-loop-helix (bHLH) DNA-binding superfamily protein	GO:0006355 regulation of transcription, DNA-templated;GO:1903506 regulation of nucleic acid-templated transcription;GO:0006351 transcription, DNA-templated
AT4G28850	1.72755	0.29259	3.56585	0.000603371	0.00323094	-0.400648		XTH26	xyloglucan endotransglucosylase/hydrolase 26	GO:0010411 xyloglucan metabolic process;GO:0010410 hemicellulose metabolic process;GO:0010383 cell wall polysaccharide metabolic process
AT4G28940	1.32468	2.93191	5.7279	1.20037e-07	1.51922e-06	7.38472		AT4G28940	Phosphorylase superfamily protein
AT4G29270	1.19115	3.02162	6.28983	8.53281e-09	1.30005e-07	9.86443		AT4G29270	HAD superfamily, subfamily IIIB acid phosphatase
AT4G29610	1.21986	1.18249	3.02642	0.00314911	0.0132853	-1.79769		AT4G29610	Cytidine/deoxycytidylate deaminase family protein	GO:0009972 cytidine deamination;GO:0006216 cytidine catabolic process;GO:0046133 pyrimidine ribonucleoside catabolic process
AT4G30290	1.72521	4.91989	13.6647	1.40284e-24	1.19675e-22	45.3518		XTH19	xyloglucan endotransglucosylase/hydrolase 19	GO:0010411 xyloglucan metabolic process;GO:0010410 hemicellulose metabolic process;GO:0010383 cell wall polysaccharide metabolic process
AT4G31620	1.0714	1.52867	3.02628	0.00315038	0.0132882	-1.84514		AT4G31620	Transcriptional factor B3 family protein
AT4G31760	2.5489	-1.65799	2.56103	0.0119349	0.0398502	-3.06053		AT4G31760	peroxidase superfamily protein	GO:0042744 hydrogen peroxide catabolic process;GO:0042743 hydrogen peroxide metabolic process;GO:0017001 antibiotic catabolic process
AT4G31830	6.96264	-0.652435	7.93971	3.11552e-12	7.61038e-11	10.9177		AT4G31830	transmembrane protein	GO:0008150 biological_process
AT4G31910	1.16995	4.10083	8.35126	4.04559e-13	1.10407e-11	19.4592		BAT1	HXXXD-type acyl-transferase family protein	GO:0016132 brassinosteroid biosynthetic process;GO:0016131 brassinosteroid metabolic process;GO:0016129 phytosteroid biosynthetic process
AT4G31970	3.45125	0.598759	6.75563	9.65453e-10	1.70046e-08	10.5554		CYP82C2	cytochrome P450, family 82, subfamily C, polypeptide 2	GO:0071456 cellular response to hypoxia;GO:0036294 cellular response to decreased oxygen levels;GO:0071453 cellular response to oxygen levels
AT4G32280	1.85202	0.848234	4.19339	5.96175e-05	0.000422483	1.5624		IAA29	indole-3-acetic acid inducible 29	GO:0010218 response to far red light;GO:0010114 response to red light;GO:0009734 auxin-activated signaling pathway
AT4G32510	2.329	0.534574	4.16804	6.55432e-05	0.000460678	1.26753		AT4G32510	HCO3- transporter family	GO:0046713 borate transport;GO:0015698 inorganic anion transport;GO:0015893 drug transport
AT4G33070	1.64417	4.55982	13.0208	3.11609e-23	2.36897e-21	42.308		AT4G33070	Thiamine pyrophosphate dependent pyruvate decarboxylase family protein	GO:0034059 response to anoxia;GO:0071456 cellular response to hypoxia;GO:0036294 cellular response to decreased oxygen levels
AT4G33120	1.49027	1.77692	4.47324	2.24366e-05	0.000176889	2.53787		AT4G33120	S-adenosyl-L-methionine-dependent methyltransferases superfamily protein	GO:0032259 methylation;GO:0008152 metabolic process;GO:0008150 biological_process
AT4G33280	2.08183	0.0388705	3.39632	0.000982192	0.00493325	-0.956411		AT4G33280	AP2/B3-like transcriptional factor family protein
AT4G33550	1.28864	3.52339	6.64226	1.9472e-09	3.27232e-08	11.2987		AT4G33550	Bifunctional inhibitor/lipid-transfer protein/seed storage 2S albumin superfamily protein
AT4G33560	1.63628	3.25158	8.27169	6.01149e-13	1.62078e-11	19.0566		AT4G33560	Wound-responsive family protein	GO:0071456 cellular response to hypoxia;GO:0036294 cellular response to decreased oxygen levels;GO:0071453 cellular response to oxygen levels
AT4G33730	2.17507	-0.564595	3.13786	0.00223828	0.00993996	-1.65425		AT4G33730	CAP (Cysteine-rich secretory proteins, Antigen 5, and Pathogenesis-related 1 protein) superfamily protein	GO:1901001 negative regulation of response to salt stress;GO:1901000 regulation of response to salt stress;GO:0047484 regulation of response to osmotic stress
AT4G33820	2.23819	-2.03412	2.67361	0.00876942	0.0308281	-2.7425		AT4G33820	Glycosyl hydrolase superfamily protein	GO:0045493 xylan catabolic process;GO:0045491 xylan metabolic process;GO:0010410 hemicellulose metabolic process
AT4G34520	7.12272	-1.95773	8.18501	9.24793e-13	2.42891e-11	11.5889		KCS18	3-ketoacyl-CoA synthase 18	GO:0030497 fatty acid elongation;GO:0000038 very long-chain fatty acid metabolic process;GO:0006633 fatty acid biosynthetic process
AT4G34770	1.02391	1.45593	2.73936	0.00729416	0.0265394	-2.52765		AT4G34770	SAUR-like auxin-responsive protein family	GO:0009733 response to auxin;GO:0009725 response to hormone;GO:0009719 response to endogenous stimulus
AT4G35320	1.0742	3.70208	5.80835	7.55792e-08	9.88455e-07	7.76964		AT4G35320	hypothetical protein	GO:0008150 biological_process
AT4G36052	1.22154	2.42615	4.87058	4.19037e-06	3.95185e-05	4.05379		AT4G36052	ncRNA	GO:0008150 biological_process
AT4G36280	1.2945	2.42457	4.98307	2.63873e-06	2.58677e-05	4.48972		CRH1	Histidine kinase-, DNA gyrase B-, and HSP90-like ATPase family protein	GO:1901672 positive regulation of systemic acquired resistance;GO:0010112 regulation of systemic acquired resistance;GO:1900426 positive regulation of defense response to bacterium
AT4G36600	4.26213	-1.47931	4.70123	8.31489e-06	7.22293e-05	1.54001		AT4G36600	Late embryogenesis abundant (LEA) protein
AT4G36620	1.63618	0.267347	3.10559	0.002473	0.0108063	-1.59887		GATA19	GATA transcription factor 19	GO:0009908 flower development;GO:0090567 reproductive shoot system development;GO:0048367 shoot system development
AT4G36700	4.96787	2.12379	16.2442	9.1515e-30	1.16883e-27	52.835		AT4G36700	RmlC-like cupins superfamily protein	GO:0008150 biological_process
AT4G36740	2.46384	-1.84921	2.61085	0.0105825	0.0360453	-2.91378		HB40	homeobox protein 40	GO:0009733 response to auxin;GO:0045893 positive regulation of transcription, DNA-templated;GO:1903508 positive regulation of nucleic acid-templated transcription
AT4G36880	2.21414	1.78194	6.26828	9.39425e-09	1.41968e-07	9.50655		CP1	cysteine proteinase1	GO:0010114 response to red light;GO:0009845 seed germination;GO:0009739 response to gibberellin
AT4G36930	1.39436	3.32301	6.87346	5.54327e-10	1.01472e-08	12.5006		SPT	basic helix-loop-helix (bHLH) DNA-binding superfamily protein	GO:0010187 negative regulation of seed germination;GO:0048440 carpel development;GO:0048467 gynoecium development
AT4G37390	1.06865	3.18448	5.86738	5.80531e-08	7.74192e-07	8.01984		BRU6	Auxin-responsive GH3 family protein	GO:0010252 auxin homeostasis;GO:0009733 response to auxin;GO:0048878 chemical homeostasis
AT4G37400	1.2143	1.54102	3.83683	0.000218755	0.00133553	0.474008		CYP81F3	cytochrome P450, family 81, subfamily F, polypeptide 3	GO:0042343 indole glucosinolate metabolic process;GO:0019760 glucosinolate metabolic process;GO:0019757 glycosinolate metabolic process
AT4G37700	2.12481	-0.421992	3.31527	0.00127769	0.00616799	-1.1893		AT4G37700	hypothetical protein	GO:0008150 biological_process
AT4G37770	3.58723	-1.8277	3.68994	0.000365767	0.00209247	-0.983862		ACS8	1-amino-cyclopropane-1-carboxylate synthase 8	GO:0042218 1-aminocyclopropane-1-carboxylate biosynthetic process;GO:0018871 1-aminocyclopropane-1-carboxylate metabolic process;GO:0009835 fruit ripening
AT4G38400	1.50506	3.07174	6.36269	6.07538e-09	9.44961e-08	10.1994		EXLA2	expansin-like A2	GO:0009828 plant-type cell wall loosening;GO:0009827 plant-type cell wall modification;GO:0009664 plant-type cell wall organization
AT4G39480	1.43261	0.389984	2.82367	0.00573373	0.0217802	-2.26213		CYP96A9	cytochrome P450, family 96, subfamily A, polypeptide 9	GO:0055114 oxidation-reduction process;GO:0008152 metabolic process;GO:0008150 biological_process
AT4G39830	1.03322	1.1118	2.58879	0.011071	0.0374468	-2.85352		AT4G39830	Cupredoxin superfamily protein	GO:1900367 positive regulation of defense response to insect;GO:2000068 regulation of defense response to insect;GO:0002213 defense response to insect
AT4G40090	1.22001	3.249	7.27484	8.04658e-11	1.63351e-09	14.3464		AGP3	arabinogalactan protein 3	GO:0007275 multicellular organism development;GO:0048856 anatomical structure development;GO:0032502 developmental process
AT5G01200	1.26343	1.62069	3.79648	0.000252256	0.00151645	0.357529		AT5G01200	Duplicated homeodomain-like superfamily protein	GO:0006355 regulation of transcription, DNA-templated;GO:1903506 regulation of nucleic acid-templated transcription;GO:0006351 transcription, DNA-templated
AT5G01300	3.39393	1.60968	8.55123	1.49171e-13	4.35833e-12	19.014		AT5G01300	PEBP (phosphatidylethanolamine-binding protein) family protein	GO:0008150 biological_process
AT5G01615	1.70409	0.727847	3.72032	0.000329224	0.00190802	0.0982477		AT5G01615	ncRNA
AT5G01670	1.08647	3.5794	6.69134	1.30787e-09	2.26706e-08	11.6342		AT5G01670	NAD(P)-linked oxidoreductase superfamily protein	GO:0055114 oxidation-reduction process;GO:0008152 metabolic process;GO:0008150 biological_process
AT5G02140	1.52137	0.272286	2.8553	0.00523181	0.0201863	-2.19179		AT5G02140	Pathogenesis-related thaumatin superfamily protein	GO:0006952 defense response;GO:0006950 response to stress;GO:0050896 response to stimulus
AT5G02180	1.20138	2.11891	4.45141	2.22782e-05	0.000175703	2.51713		AT5G02180	Transmembrane amino acid transporter family protein	GO:0003333 amino acid transmembrane transport;GO:1905039 carboxylic acid transmembrane transport;GO:0006865 amino acid transport
AT5G02230	1.09111	2.42823	4.57547	1.37089e-05	0.000113484	2.9335		AT5G02230	Haloacid dehalogenase-like hydrolase (HAD) superfamily protein
AT5G02515	1.21529	5.12202	11.8986	1.69312e-20	9.90652e-19	36.1371		AT5G02515	ncRNA
AT5G02575	1.09749	2.54334	4.49116	1.90845e-05	0.000153053	2.63247		AT5G02575	ncRNA
AT5G02580	1.1775	1.36119	2.98742	0.00354163	0.0146835	-1.90165		AT5G02580	argininosuccinate lyase	GO:0008150 biological_process
AT5G02760	1.19561	5.0037	11.4603	6.72119e-20	3.70013e-18	34.7633		AT5G02760	Protein phosphatase 2C family protein	GO:1900056 negative regulation of leaf senescence;GO:1905622 negative regulation of leaf development;GO:1900055 regulation of leaf senescence
AT5G03210	1.97144	-1.00816	2.71876	0.00773009	0.0278042	-2.57309		DIP2	E3 ubiquitin-protein ligase	GO:0051607 defense response to virus;GO:0009615 response to virus;GO:0098542 defense response to other organism
AT5G03305	3.03813	-1.7303	3.17265	0.00200854	0.0090583	-1.97665		MIR1888a	miscRNA
AT5G03350	1.47755	3.17188	8.06907	1.64327e-12	4.18322e-11	18.1135		AT5G03350	Legume lectin family protein	GO:0009627 systemic acquired resistance;GO:0071446 cellular response to salicylic acid stimulus;GO:0009814 defense response, incompatible interaction
AT5G03435	2.30442	-0.780631	3.04802	0.00294936	0.0125732	-1.9347		AT5G03435	Ca2+dependent plant phosphoribosyltransferase family protein
AT5G03795	1.49697	0.810106	3.6359	0.000440472	0.00246742	-0.121817		AT5G03795	Exostosin family protein	GO:0071555 cell wall organization;GO:0006486 protein glycosylation;GO:0045229 external encapsulating structure organization
AT5G03860	3.97349	3.51459	15.5504	2.09771e-28	2.35607e-26	51.7242		MLS	malate synthase	GO:0006097 glyoxylate cycle;GO:0046487 glyoxylate metabolic process;GO:0006099 tricarboxylic acid cycle
AT5G03975	2.40855	-1.67614	2.62283	0.0100889	0.0346917	-2.88604		AT5G03975	ncRNA
AT5G04120	3.19415	-1.96289	3.33103	0.00121438	0.00590058	-1.6656		AT5G04120	Phosphoglycerate mutase family protein	GO:0070179 D-serine biosynthetic process;GO:0046437 D-amino acid biosynthetic process;GO:0070178 D-serine metabolic process
AT5G04190	1.73726	1.39719	4.60883	1.20151e-05	0.000100656	3.04302		PKS4	phytochrome kinase substrate 4	GO:0009585 red, far-red light phototransduction;GO:0009638 phototropism;GO:0010017 red or far-red light signaling pathway
AT5G04370	3.49311	-0.145703	4.74164	7.06936e-06	6.25029e-05	2.36153		NAMT1	S-adenosyl-L-methionine-dependent methyltransferases superfamily protein	GO:1901847 nicotinate metabolic process;GO:0009820 alkaloid metabolic process;GO:0006767 water-soluble vitamin metabolic process
AT5G04380	4.25138	-2.66923	4.51747	1.72192e-05	0.000139444	0.958211		AT5G04380	S-adenosyl-L-methionine-dependent methyltransferases superfamily protein	GO:0046686 response to cadmium ion;GO:0010038 response to metal ion;GO:0010035 response to inorganic substance
AT5G04500	4.05301	-2.32392	4.29136	4.11971e-05	0.000304597	0.404666		AT5G04500	glycosyltransferase family protein 47	GO:0030259 lipid glycosylation;GO:0009845 seed germination;GO:0090351 seedling development
AT5G04960	1.50651	3.49543	9.78705	2.99056e-16	1.16857e-14	26.5101		AT5G04960	Plant invertase/pectin methylesterase inhibitor superfamily	GO:1902066 regulation of cell wall pectin metabolic process;GO:0052546 cell wall pectin metabolic process;GO:0045490 pectin catabolic process
AT5G05290	4.10242	-1.60835	4.40801	2.78924e-05	0.00021453	0.804726		EXPA2	expansin A2	GO:0009831 plant-type cell wall modification involved in multidimensional cell growth;GO:0042547 cell wall modification involved in multidimensional cell growth;GO:0009828 plant-type cell wall loosening
AT5G05340	2.59312	1.59818	6.46673	3.74747e-09	6.02588e-08	10.0811		PRX52	Peroxidase superfamily protein	GO:1901430 positive regulation of syringal lignin biosynthetic process;GO:1901428 regulation of syringal lignin biosynthetic process;GO:1901066 syringal lignin biosynthetic process
AT5G05500	1.17897	3.2114	6.77369	8.86364e-10	1.57231e-08	12.033		MOP10	Pollen Ole e 1 allergen and extensin family protein	GO:0048767 root hair elongation;GO:0080147 root hair cell development;GO:0048765 root hair cell differentiation
AT5G05960	1.35874	4.78369	11.9003	7.56293e-21	4.55631e-19	36.9292		AT5G05960	Bifunctional inhibitor/lipid-transfer protein/seed storage 2S albumin superfamily protein	GO:0009627 systemic acquired resistance;GO:0009814 defense response, incompatible interaction;GO:0098542 defense response to other organism
AT5G06250	1.98556	-0.694299	2.46959	0.0152263	0.048736	-3.07411		DPA4	AP2/B3-like transcriptional factor family protein	GO:0010358 leaf shaping;GO:0009965 leaf morphogenesis;GO:0010073 meristem maintenance
AT5G06510	2.75706	-1.33143	2.86083	0.00525828	0.0202564	-2.50555		NF-YA10	nuclear factor Y, subunit A10	GO:0006355 regulation of transcription, DNA-templated;GO:1903506 regulation of nucleic acid-templated transcription;GO:0006351 transcription, DNA-templated
AT5G06630	1.53125	2.15705	5.99521	3.26576e-08	4.53373e-07	8.59928		AT5G06630	proline-rich extensin-like family protein	GO:0008150 biological_process
AT5G06645	1.22323	1.64776	4.24948	4.82782e-05	0.000350916	1.82456		AT5G06645	gibberellin-regulated-like protein	GO:0008150 biological_process
AT5G06760	3.57419	1.64154	9.11211	8.95753e-15	3.05198e-13	21.472		LEA4-5	Late Embryogenesis Abundant 4-5	GO:0009793 embryo development ending in seed dormancy;GO:0009414 response to water deprivation;GO:0048316 seed development
AT5G06980	1.4838	1.94191	4.80686	5.43133e-06	4.98955e-05	3.82239		AT5G06980	hypothetical protein	GO:0080167 response to karrikin;GO:0007623 circadian rhythm;GO:0048511 rhythmic process
AT5G06990	1.32574	-0.185631	2.47187	0.0151352	0.0485555	-3.0166		AT5G06990	MIZU-KUSSEI-like protein (Protein of unknown function, DUF617)	GO:0010274 hydrotropism;GO:0009606 tropism;GO:0009605 response to external stimulus
AT5G07010	1.07309	0.680927	2.69178	0.00833685	0.0295867	-2.61901		ST2A	sulfotransferase 2A	GO:0009694 jasmonic acid metabolic process;GO:0009753 response to jasmonic acid;GO:0042445 hormone metabolic process
AT5G07190	6.80482	0.611712	9.46379	1.52523e-15	5.52521e-14	18.0369		ATS3	embryo-specific protein 3	GO:0009793 embryo development ending in seed dormancy;GO:0048316 seed development;GO:0010154 fruit development
AT5G07200	5.28949	-0.786382	6.46728	3.73789e-09	6.01479e-08	6.97516		GA20OX3	gibberellin 20-oxidase 3	GO:0009686 gibberellin biosynthetic process;GO:0009685 gibberellin metabolic process;GO:0016102 diterpenoid biosynthetic process
AT5G07330	3.03654	0.507574	5.48321	3.16216e-07	3.74351e-06	5.57414		AT5G07330	NFU1 iron-sulfur cluster protein	GO:0008150 biological_process
AT5G07500	6.20925	-1.99843	7.05414	2.3294e-10	4.49606e-09	8.18451		PEI1	Zinc finger C-x8-C-x5-C-x3-H type family protein	GO:0009793 embryo development ending in seed dormancy;GO:0048316 seed development;GO:0010154 fruit development
AT5G07760	3.9205	-2.10379	4.12316	7.74518e-05	0.000534463	-0.0110185		AT5G07760	formin homology 2 domain-containing protein / FH2 domain-containing protein
AT5G08330	1.06234	5.51359	11.8676	8.8924e-21	5.32853e-19	36.7225		TCP11	TCP family transcription factor	GO:0042753 positive regulation of circadian rhythm;GO:0043433 negative regulation of DNA-binding transcription factor activity;GO:0042752 regulation of circadian rhythm
AT5G08460	2.54487	-1.06778	3.28933	0.00138864	0.00662206	-1.43722		AT5G08460	GDSL-like Lipase/Acylhydrolase superfamily protein	GO:0016042 lipid catabolic process;GO:0006629 lipid metabolic process;GO:1901575 organic substance catabolic process
AT5G08825	1.97046	2.2869	5.77782	8.65865e-08	1.11996e-06	7.53812		AT5G08825	ncRNA
AT5G08980	1.15799	2.12581	4.05844	9.83413e-05	0.000660663	1.17258		AT5G08980	ncRNA
AT5G09570	2.7923	0.636327	5.16361	1.2416e-06	1.29557e-05	4.50312		AT5G09570	Cox19-like CHCH family protein	GO:0007005 mitochondrion organization;GO:0009628 response to abiotic stimulus;GO:0006996 organelle organization
AT5G09640	4.52007	-0.509392	6.25772	9.86216e-09	1.48437e-07	7.13809		SCPL19	serine carboxypeptidase-like 19	GO:0019748 secondary metabolic process;GO:0006508 proteolysis;GO:0019538 protein metabolic process
AT5G09970	1.55419	0.841227	3.28081	0.00146626	0.00693156	-1.14493		CYP78A7	cytochrome P450, family 78, subfamily A, polypeptide 7	GO:0010075 regulation of meristem growth;GO:0035266 meristem growth;GO:0048509 regulation of meristem development
AT5G09980	1.58617	0.0947276	2.82918	0.00564324	0.0214949	-2.25727		PROPEP4	elicitor peptide 4 precursor	GO:0009753 response to jasmonic acid;GO:0045087 innate immune response;GO:0001101 response to acid chemical
AT5G10040	5.16674	-1.11356	5.75324	9.65847e-08	1.2421e-06	4.32588		AT5G10040	transmembrane protein	GO:0009061 anaerobic respiration;GO:0045333 cellular respiration;GO:0015980 energy derivation by oxidation of organic compounds
AT5G10180	1.3945	6.07049	18.2831	1.31155e-33	2.36406e-31	66.044		SULTR2;1	slufate transporter 2;1	GO:1902358 sulfate transmembrane transport;GO:0008272 sulfate transport;GO:0098661 inorganic anion transmembrane transport
AT5G10300	1.49465	1.81492	4.72939	7.42625e-06	6.53738e-05	3.53234		MES5	methyl esterase 5	GO:0016139 glycoside catabolic process;GO:0009696 salicylic acid metabolic process;GO:0009694 jasmonic acid metabolic process
AT5G10625	1.20362	1.58918	3.75244	0.000294378	0.00173377	0.212952		AT5G10625	flowering-promoting factor-like protein	GO:0009909 regulation of flower development;GO:0010228 vegetative to reproductive phase transition of meristem;GO:0048831 regulation of shoot system development
AT5G10760	3.42244	1.97622	8.0235	3.36853e-12	8.1926e-11	16.1209		AT5G10760	Eukaryotic aspartyl protease family protein	GO:0009627 systemic acquired resistance;GO:0009814 defense response, incompatible interaction;GO:0098542 defense response to other organism
AT5G11100	1.44244	1.36796	3.93763	0.000152599	0.000971641	0.808515		SYTD	Calcium-dependent lipid-binding (CaLB domain) family protein	GO:0006869 lipid transport;GO:0010876 lipid localization;GO:0071702 organic substance transport
AT5G13170	2.62141	0.983924	5.37086	5.13805e-07	5.82652e-06	5.46779		SAG29	senescence-associated gene 29	GO:0015770 sucrose transport;GO:0015766 disaccharide transport;GO:0010431 seed maturation
AT5G13910	1.0947	1.25918	3.13091	0.00228703	0.0101243	-1.56657		LEP	Integrase-type DNA-binding superfamily protein	GO:0010030 positive regulation of seed germination;GO:0009740 gibberellic acid mediated signaling pathway;GO:0010476 gibberellin mediated signaling pathway
AT5G14130	1.12793	2.07845	3.88421	0.000184824	0.0011507	0.606986		AT5G14130	Peroxidase superfamily protein	GO:0042744 hydrogen peroxide catabolic process;GO:0042743 hydrogen peroxide metabolic process;GO:0017001 antibiotic catabolic process
AT5G14490	4.38294	-1.7088	4.69945	8.3743e-06	7.26465e-05	1.42379		NAC085	NAC domain containing protein 85	GO:0006355 regulation of transcription, DNA-templated;GO:1903506 regulation of nucleic acid-templated transcription;GO:0006351 transcription, DNA-templated
AT5G14545	1.14897	2.25055	4.9214	3.40268e-06	3.27674e-05	4.22607		MIR398b	ncRNA	GO:0016036 cellular response to phosphate starvation;GO:0010193 response to ozone;GO:0046688 response to copper ion
AT5G14565	1.79315	-0.809741	3.10245	0.00249703	0.0108964	-1.63605		MIR398c	ncRNA	GO:0016036 cellular response to phosphate starvation;GO:0010193 response to ozone;GO:0046688 response to copper ion
AT5G15120	1.37405	3.47227	8.02672	2.02649e-12	5.0778e-11	17.9171		AT5G15120	2-aminoethanethiol dioxygenase, putative (DUF1637)	GO:0070483 detection of hypoxia;GO:0009061 anaerobic respiration;GO:0018171 peptidyl-cysteine oxidation
AT5G15290	1.24473	0.788208	3.01648	0.00324511	0.0136133	-1.8198		CASP5	Uncharacterized protein family (UPF0497)	GO:0042545 cell wall modification;GO:0007043 cell-cell junction assembly;GO:0045216 cell-cell junction organization
AT5G15500	2.43934	0.0887286	3.796	0.000254465	0.00152891	0.0571116		AT5G15500	Ankyrin repeat family protein	GO:0008150 biological_process
AT5G15600	1.14872	1.98759	4.09986	8.44271e-05	0.000576369	1.30652		SP1L4	SPIRAL1-like4	GO:0043622 cortical microtubule organization;GO:0031122 cytoplasmic microtubule organization;GO:0030865 cortical cytoskeleton organization
AT5G15940	1.95888	-0.774692	2.52564	0.0131243	0.0431638	-2.9637		AT5G15940	NAD(P)-binding Rossmann-fold superfamily protein	GO:0055114 oxidation-reduction process;GO:0008152 metabolic process;GO:0008150 biological_process
AT5G15960	1.57173	5.14974	13.588	2.02517e-24	1.68898e-22	45.0359		KIN1	stress-responsive protein (KIN1) / stress-induced protein (KIN1)	GO:0010017 red or far-red light signaling pathway;GO:0071489 cellular response to red or far red light;GO:0009631 cold acclimation
AT5G15970	1.6444	7.94919	34.0857	9.58832e-57	1.42872e-53	119.101		KIN2	stress-responsive protein (KIN2) / stress-induced protein (KIN2) / cold-responsive protein (COR6.6) / cold-regulated protein (COR6.6)	GO:0009414 response to water deprivation;GO:0009737 response to abscisic acid;GO:0009415 response to water
AT5G16030	1.10485	6.31428	15.9075	4.15266e-29	4.85948e-27	55.7123		AT5G16030	mental retardation GTPase activating protein	GO:0008150 biological_process
AT5G16410	1.50282	1.6811	4.67384	9.27757e-06	7.96937e-05	3.32806		AT5G16410	HXXXD-type acyl-transferase family protein
AT5G16460	3.13668	-2.75685	3.29698	0.00135501	0.0064838	-1.73204		AT5G16460	Putative adipose-regulatory protein (Seipin)	GO:0010344 seed oilbody biogenesis;GO:0010162 seed dormancy process;GO:0080155 regulation of double fertilization forming a zygote and endosperm
AT5G16570	1.61213	1.01847	3.68949	0.000366333	0.00209463	0.024906		GLN1;4	glutamine synthetase 1;4	GO:0006542 glutamine biosynthetic process;GO:0042128 nitrate assimilation;GO:0009084 glutamine family amino acid biosynthetic process
AT5G16890	1.59394	4.45471	11.3691	1.05941e-19	5.69204e-18	34.3036		AT5G16890	Exostosin family protein	GO:0006486 protein glycosylation;GO:0043413 macromolecule glycosylation;GO:0009101 glycoprotein biosynthetic process
AT5G17240	1.0075	2.46898	4.00336	0.000120274	0.0007895	0.941763		SDG40	SET domain group 40	GO:0018026 peptidyl-lysine monomethylation;GO:0018022 peptidyl-lysine methylation;GO:0006479 protein methylation
AT5G17450	1.00119	2.23505	3.59315	0.000509571	0.00278874	-0.33163		HIPP21	Heavy metal transport/detoxification superfamily protein	GO:0071585 detoxification of cadmium ion;GO:0055073 cadmium ion homeostasis;GO:1990170 stress response to cadmium ion
AT5G19110	1.17444	1.23467	3.11686	0.00238857	0.010501	-1.58339		AT5G19110	Eukaryotic aspartyl protease family protein
AT5G19190	1.0998	6.56728	16.7988	7.82057e-31	1.09249e-28	59.6573		AT5G19190	hypothetical protein	GO:0008150 biological_process
AT5G19740	1.18687	4.34906	9.11037	9.0363e-15	3.07413e-13	23.1723		AT5G19740	Peptidase M28 family protein	GO:0010073 meristem maintenance;GO:0048507 meristem development;GO:0040008 regulation of growth
AT5G20710	1.98474	-0.0980789	3.01225	0.00334596	0.0139708	-1.89967		BGAL7	beta-galactosidase 7	GO:0005975 carbohydrate metabolic process;GO:0044238 primary metabolic process;GO:0071704 organic substance metabolic process
AT5G21150	2.14464	-0.109609	3.37017	0.00106966	0.00529991	-1.05396		AGO9	Argonaute family protein	GO:0048481 plant ovule development;GO:1904159 megasporocyte differentiation;GO:0035670 plant-type ovary development
AT5G22410	1.57061	1.34296	4.81771	5.19742e-06	4.79634e-05	3.85053		RHS18	root hair specific 18	GO:0042744 hydrogen peroxide catabolic process;GO:0042743 hydrogen peroxide metabolic process;GO:0017001 antibiotic catabolic process
AT5G22460	1.71674	2.27516	5.58416	2.03599e-07	2.49078e-06	6.8276		AT5G22460	alpha/beta-Hydrolases superfamily protein
AT5G22470	7.52681	-1.03322	8.65033	9.08776e-14	2.7228e-12	12.9753		AT5G22470	poly ADP-ribose polymerase 3	GO:0070212 protein poly-ADP-ribosylation;GO:0006471 protein ADP-ribosylation;GO:0006302 double-strand break repair
AT5G22500	1.19836	4.56487	9.45998	1.55474e-15	5.62298e-14	24.8942		FAR1	fatty acid reductase 1	GO:0010345 suberin biosynthetic process;GO:0035336 long-chain fatty-acyl-CoA metabolic process;GO:0035337 fatty-acyl-CoA metabolic process
AT5G22505	1.3473	3.15802	6.28369	8.75068e-09	1.32781e-07	9.86233		AT5G22505	hypothetical protein
AT5G22550	2.09328	-0.837516	2.62177	0.0101181	0.0347683	-2.80324		AT5G22550	transmembrane protein, putative (DUF247)	GO:0008150 biological_process
AT5G22570	3.48741	-1.46186	3.72446	0.000324522	0.00188351	-0.831513		WRKY38	WRKY DNA-binding protein 38	GO:0009863 salicylic acid mediated signaling pathway;GO:0071446 cellular response to salicylic acid stimulus;GO:0009751 response to salicylic acid
AT5G22580	1.14991	5.53913	12.489	6.06929e-19	3.08306e-17	32.7333		AT5G22580	Stress responsive A/B Barrel Domain-containing protein	GO:0008150 biological_process
AT5G22794	1.00617	1.42948	2.90856	0.00447689	0.0178365	-2.14978		AT5G22794	hypothetical protein	GO:0008150 biological_process
AT5G22810	3.32736	-0.542834	4.23745	5.05201e-05	0.000365429	0.799355		AT5G22810	GDSL-like lipase/acylhydrolase superfamily protein	GO:0016042 lipid catabolic process;GO:0006629 lipid metabolic process;GO:1901575 organic substance catabolic process
AT5G23030	2.41271	-0.814028	2.98932	0.00361576	0.0149493	-2.08514		TET12	tetraspanin12
AT5G23220	1.17649	1.47736	3.78148	0.00026591	0.00158871	0.29766		NIC3	nicotinamidase 3	GO:0019363 pyridine nucleotide biosynthetic process;GO:0019362 pyridine nucleotide metabolic process;GO:0072525 pyridine-containing compound biosynthetic process
AT5G23830	1.3208	2.87039	6.25055	1.24946e-08	1.84456e-07	9.53111		AT5G23830	MD-2-related lipid recognition domain-containing protein	GO:0032366 intracellular sterol transport;GO:0032365 intracellular lipid transport;GO:0015918 sterol transport
AT5G23840	3.74062	-0.959917	4.79931	6.29069e-06	5.65352e-05	2.39839		AT5G23840	MD-2-related lipid recognition domain-containing protein	GO:0008150 biological_process
AT5G24130	2.73139	-0.230543	4.42087	2.50768e-05	0.000195021	1.8556		AT5G24130	polypyrimidine tract-binding-like protein	GO:0008150 biological_process
AT5G24140	1.45255	0.114908	2.62174	0.0101189	0.0347683	-2.70493		SQP2	squalene monooxygenase 2	GO:0016126 sterol biosynthetic process;GO:0016125 sterol metabolic process;GO:0006694 steroid biosynthetic process
AT5G24155	1.15901	1.01415	2.72955	0.00749877	0.0271601	-2.51069		AT5G24155	FAD/NAD(P)-binding oxidoreductase family protein	GO:0016126 sterol biosynthetic process;GO:0016125 sterol metabolic process;GO:0006694 steroid biosynthetic process
AT5G24280	1.20262	3.4037	6.7195	1.14519e-09	2.00439e-08	11.7882		GMI1	gamma-irradiation and mitomycin c induced 1	GO:0000724 double-strand break repair via homologous recombination;GO:0000725 recombinational repair;GO:0006302 double-strand break repair
AT5G24313	1.34396	0.224929	2.70447	0.00804624	0.0287241	-2.53322		AT5G24313	transmembrane protein	GO:0008150 biological_process
AT5G24380	1.39384	4.31099	12.1623	2.07296e-21	1.3391e-19	38.2059		YSL2	YELLOW STRIPE like 2	GO:0010039 response to iron ion;GO:0006826 iron ion transport;GO:0010043 response to zinc ion
AT5G24770	3.26192	2.34077	9.32022	3.14327e-15	1.11339e-13	22.874		VSP2	vegetative storage protein 2	GO:0002213 defense response to insect;GO:0009625 response to insect;GO:0042538 hyperosmotic salinity response
AT5G24780	2.41696	1.05464	5.47068	4.00392e-07	4.63688e-06	5.92472		VSP1	vegetative storage protein 1	GO:0009753 response to jasmonic acid;GO:0016311 dephosphorylation;GO:0001101 response to acid chemical
AT5G24950	5.29816	-2.57469	5.93551	4.27517e-08	5.83004e-07	4.84927		CYP71A15	cytochrome P450, family 71, subfamily A, polypeptide 15	GO:0055114 oxidation-reduction process;GO:0008152 metabolic process;GO:0008150 biological_process
AT5G25190	1.03868	4.94777	9.78042	3.0922e-16	1.20198e-14	26.4325		ESE3	Integrase-type DNA-binding superfamily protein	GO:0009873 ethylene-activated signaling pathway;GO:0071369 cellular response to ethylene stimulus;GO:0009723 response to ethylene
AT5G25230	1.54812	0.312083	2.69714	0.008213	0.0292167	-2.54672		AT5G25230	Ribosomal protein S5/Elongation factor G/III/V family protein	GO:0000398 mRNA splicing, via spliceosome;GO:0000377 RNA splicing, via transesterification reactions with bulged adenosine as nucleophile;GO:0000375 RNA splicing, via transesterification reactions
AT5G25240	1.11223	3.91096	6.97679	3.37324e-10	6.37322e-09	12.9365		AT5G25240	stress induced protein	GO:0008150 biological_process
AT5G25260	1.36015	0.853842	3.2285	0.00168515	0.0078094	-1.26476		AT5G25260	SPFH/Band 7/PHB domain-containing membrane-associated protein family	GO:0008150 biological_process
AT5G25470	1.21941	1.42263	3.35083	0.00113902	0.00559521	-0.952404		AT5G25470	AP2/B3-like transcriptional factor family protein
AT5G26260	1.50071	5.7274	19.073	4.89594e-35	9.85848e-33	69.3018		AT5G26260	TRAF-like family protein
AT5G27200	1.74818	-0.421063	2.67128	0.00882644	0.0309945	-2.62549		ACP5	acyl carrier protein 5	GO:0006633 fatty acid biosynthetic process;GO:0009651 response to salt stress;GO:0072330 monocarboxylic acid biosynthetic process
AT5G27360	1.48122	3.26373	7.67985	1.119e-11	2.57842e-10	16.2551		SFP2	Major facilitator superfamily protein	GO:0046323 glucose import;GO:1904659 glucose transmembrane transport;GO:0008645 hexose transmembrane transport
AT5G35190	1.13981	3.41476	7.65893	1.23981e-11	2.83343e-10	16.1354		EXT13	proline-rich extensin-like family protein	GO:0009664 plant-type cell wall organization;GO:0071669 plant-type cell wall organization or biogenesis;GO:0071555 cell wall organization
AT5G35660	5.40394	-1.90997	5.88441	5.39203e-08	7.22093e-07	4.71367		AT5G35660	Glycine-rich protein family	GO:0008150 biological_process
AT5G35940	3.09217	1.02619	7.10933	1.78729e-10	3.50112e-09	12.5329		AT5G35940	Mannose-binding lectin superfamily protein
AT5G35960	2.3562	-1.16232	2.83383	0.00556791	0.0212659	-2.44446		AT5G35960	Protein kinase family protein	GO:0006468 protein phosphorylation;GO:0016310 phosphorylation;GO:0006796 phosphate-containing compound metabolic process
AT5G36100	2.82153	-1.5759	3.51019	0.000673925	0.00355425	-1.01152		AT5G36100	transmembrane protein	GO:0008150 biological_process
AT5G36180	1.30036	2.79964	5.94969	4.01064e-08	5.49276e-07	8.41512		scpl1	serine carboxypeptidase-like 1	GO:0019748 secondary metabolic process;GO:0006508 proteolysis;GO:0019538 protein metabolic process
AT5G37690	1.30243	2.70239	6.1342	1.73693e-08	2.51928e-07	9.20892		AT5G37690	SGNH hydrolase-type esterase superfamily protein	GO:0016042 lipid catabolic process;GO:0006629 lipid metabolic process;GO:1901575 organic substance catabolic process
AT5G37940	1.63367	-1.26638	2.47775	0.0149026	0.0479539	-3.00481		AT5G37940	Zinc-binding dehydrogenase family protein	GO:0006979 response to oxidative stress;GO:0055114 oxidation-reduction process;GO:0006950 response to stress
AT5G37990	2.52556	0.38785	4.81339	5.66571e-06	5.16453e-05	3.39318		AT5G37990	S-adenosyl-L-methionine-dependent methyltransferase superfamily protein	GO:0032259 methylation;GO:0008152 metabolic process;GO:0008150 biological_process
AT5G38020	1.67044	2.70574	7.90304	3.73351e-12	9.06055e-11	17.2767		AT5G38020	S-adenosyl-L-methionine-dependent methyltransferases superfamily protein	GO:0006633 fatty acid biosynthetic process;GO:0072330 monocarboxylic acid biosynthetic process;GO:0006631 fatty acid metabolic process
AT5G38100	1.60153	1.05986	4.03921	0.000105522	0.000702567	1.12124		AT5G38100	S-adenosyl-L-methionine-dependent methyltransferases superfamily protein	GO:0032259 methylation;GO:0008152 metabolic process;GO:0008150 biological_process
AT5G38240	2.49516	-0.729405	3.35777	0.00111368	0.00549368	-1.24778		AT5G38240	Protein kinase family protein	GO:0016310 phosphorylation;GO:0006796 phosphate-containing compound metabolic process;GO:0006793 phosphorus metabolic process
AT5G38970	1.53023	0.361023	2.88417	0.00480922	0.0188879	-2.12514		BR6OX1	brassinosteroid-6-oxidase 1	GO:0016132 brassinosteroid biosynthetic process;GO:0010268 brassinosteroid homeostasis;GO:0016131 brassinosteroid metabolic process
AT5G39240	1.06547	1.50446	2.97249	0.00375331	0.0154181	-1.99419		AT5G39240	transcription factor UPBEAT-like protein	GO:0008150 biological_process
AT5G39471	1.8113	-0.695234	2.46964	0.0152244	0.048736	-3.03863		AT5G39471	Cysteine/Histidine-rich C1 domain family protein	GO:0035556 intracellular signal transduction;GO:0007165 signal transduction;GO:0023052 signaling
AT5G39890	2.35117	2.47817	8.48788	2.04694e-13	5.85053e-12	19.7322		AT5G39890	2-aminoethanethiol dioxygenase, putative (DUF1637)	GO:0070483 detection of hypoxia;GO:0018171 peptidyl-cysteine oxidation;GO:0003032 detection of oxygen
AT5G40020	1.24748	1.23249	3.31066	0.00129677	0.0062506	-1.05907		AT5G40020	Pathogenesis-related thaumatin superfamily protein	GO:0006952 defense response;GO:0006950 response to stress;GO:0050896 response to stimulus
AT5G40420	8.47641	2.3334	13.9336	3.89542e-25	3.46878e-23	34.7559		OLEO2	oleosin 2	GO:0010344 seed oilbody biogenesis;GO:0050826 response to freezing;GO:0009845 seed germination
AT5G41380	2.73502	-1.5944	2.80626	0.0060297	0.0226962	-2.62542		AT5G41380	CCT motif family protein	GO:0009909 regulation of flower development;GO:0048831 regulation of shoot system development;GO:0009908 flower development
AT5G41750	1.30381	2.57842	4.85034	4.55112e-06	4.24727e-05	3.98609		AT5G41750	Disease resistance protein (TIR-NBS-LRR class) family	GO:0007165 signal transduction;GO:0023052 signaling;GO:0007154 cell communication
AT5G41763	3.46696	-1.28951	3.73095	0.000317285	0.00184871	-0.774028		AT5G41763	hypothetical protein
AT5G41765	2.74893	-1.5201	3.10905	0.0024468	0.0107196	-1.98962		AT5G41765	DNA-binding storekeeper protein-related transcriptional regulator
AT5G42530	1.20609	6.03393	16.2543	3.98975e-29	4.69342e-27	55.7993		AT5G42530	hypothetical protein	GO:0008150 biological_process
AT5G42580	3.02268	-1.63633	3.77739	0.000269755	0.0016091	-0.37105		CYP705A12	cytochrome P450, family 705, subfamily A, polypeptide 12	GO:0055114 oxidation-reduction process;GO:0008152 metabolic process;GO:0008150 biological_process
AT5G42590	2.14662	0.848255	5.44317	3.76154e-07	4.38115e-06	6.06217		CYP71A16	cytochrome P450, family 71, subfamily A, polypeptide 16	GO:0006722 triterpenoid metabolic process;GO:0006721 terpenoid metabolic process;GO:0006720 isoprenoid metabolic process
AT5G42600	4.63087	-2.38843	4.96248	2.87301e-06	2.79358e-05	2.14401		MRN1	marneral synthase	GO:0016104 triterpenoid biosynthetic process;GO:0006722 triterpenoid metabolic process;GO:0016114 terpenoid biosynthetic process
AT5G42830	1.0403	2.65999	4.82365	5.07344e-06	4.6955e-05	3.82268		AT5G42830	HXXXD-type acyl-transferase family protein
AT5G44050	1.41359	0.60057	2.74498	0.00717921	0.0262022	-2.43952		AT5G44050	MATE efflux family protein	GO:0055085 transmembrane transport;GO:0006810 transport;GO:0051234 establishment of localization
AT5G44120	13.3053	4.05886	17.9027	6.56964e-33	1.10405e-30	38.9978		CRA1	RmlC-like cupins superfamily protein	GO:0010431 seed maturation;GO:0071215 cellular response to abscisic acid stimulus;GO:0048316 seed development
AT5G44260	1.33668	4.47212	11.3393	1.22899e-19	6.57157e-18	34.181		AT5G44260	Zinc finger C-x8-C-x5-C-x3-H type family protein
AT5G44310	6.91117	-0.468046	7.90775	3.64776e-12	8.86207e-11	10.8204		AT5G44310	Late embryogenesis abundant protein (LEA) family protein	GO:0008150 biological_process
AT5G44360	4.41187	-2.86229	4.77483	6.18335e-06	5.5705e-05	1.62425		AT5G44360	FAD-binding Berberine family protein	GO:0055114 oxidation-reduction process;GO:0008152 metabolic process;GO:0008150 biological_process
AT5G44420	2.37778	0.298447	5.12148	1.48224e-06	1.5232e-05	4.6864		PDF1.2	plant defensin 1.2	GO:0009861 jasmonic acid and ethylene-dependent systemic resistance;GO:0009625 response to insect;GO:0009814 defense response, incompatible interaction
AT5G44430	3.21961	-2.2241	3.70628	0.000345657	0.00199272	-0.70278		PDF1.2c	plant defensin 1.2C	GO:0031640 killing of cells of other organism;GO:0044364 disruption of cells of other organism;GO:0050832 defense response to fungus
AT5G44440	3.43581	-0.470653	4.54858	1.52566e-05	0.000125092	1.81379		AT5G44440	FAD-binding Berberine family protein	GO:0009651 response to salt stress;GO:0006970 response to osmotic stress;GO:0055114 oxidation-reduction process
AT5G44567	2.67806	-1.79356	2.72103	0.00768099	0.0276587	-2.79703		AT5G44567	hypothetical protein	GO:0008150 biological_process
AT5G45240	2.63816	0.21306	3.76285	0.000305012	0.00178885	-0.155832		AT5G45240	Disease resistance protein (TIR-NBS-LRR class)
AT5G45310	1.11242	2.18079	4.11127	8.09401e-05	0.000555277	1.33481		AT5G45310	coiled-coil protein
AT5G45340	1.31125	2.85909	5.55673	2.29559e-07	2.77946e-06	6.76794		CYP707A3	cytochrome P450, family 707, subfamily A, polypeptide 3	GO:0046345 abscisic acid catabolic process;GO:0043290 apocarotenoid catabolic process;GO:0016107 sesquiterpenoid catabolic process
AT5G45670	1.0441	5.2217	10.6081	4.78657e-18	2.24757e-16	30.5188		AT5G45670	GDSL-like Lipase/Acylhydrolase superfamily protein	GO:0016042 lipid catabolic process;GO:0006629 lipid metabolic process;GO:1901575 organic substance catabolic process
AT5G45690	8.64628	-0.930852	9.85177	2.15804e-16	8.58262e-15	16.4591		AT5G45690	histone acetyltransferase (DUF1264)	GO:0008150 biological_process
AT5G45820	1.71029	0.965307	4.20536	5.70008e-05	0.000406647	1.64408		CIPK20	CBL-interacting protein kinase 20	GO:0009737 response to abscisic acid;GO:0097305 response to alcohol;GO:0001101 response to acid chemical
AT5G45830	2.84031	0.747505	6.28339	8.76265e-09	1.32872e-07	9.06675		DOG1	delay of germination 1	GO:2000033 regulation of seed dormancy process;GO:2000034 regulation of seed maturation;GO:0010162 seed dormancy process
AT5G47990	2.83005	2.80444	12.1763	1.93521e-21	1.25374e-19	37.3961		CYP705A5	cytochrome P450, family 705, subfamily A, polypeptide 5	GO:0080003 thalianol metabolic process;GO:0010683 tricyclic triterpenoid metabolic process;GO:0051554 flavonol metabolic process
AT5G48000	2.45608	2.5325	10.7987	1.83852e-18	8.91381e-17	31.0137		CYP708A2	cytochrome P450, family 708, subfamily A, polypeptide 2	GO:0080003 thalianol metabolic process;GO:0010683 tricyclic triterpenoid metabolic process;GO:0006722 triterpenoid metabolic process
AT5G48010	2.01172	3.59791	12.067	3.31637e-21	2.09391e-19	37.536		THAS1	thalianol synthase 1	GO:0010263 tricyclic triterpenoid biosynthetic process;GO:0080003 thalianol metabolic process;GO:0010683 tricyclic triterpenoid metabolic process
AT5G48090	1.43341	0.20561	2.65867	0.00914053	0.0319019	-2.62677		ELP1	EDM2-like protein1
AT5G48850	2.13406	1.76644	7.43774	3.6509e-11	7.72739e-10	14.8601		ATSDI1	Tetratricopeptide repeat (TPR)-like superfamily protein	GO:0010439 regulation of glucosinolate biosynthetic process;GO:0006792 regulation of sulfur utilization;GO:0006791 sulfur utilization
AT5G49190	1.67243	1.50175	4.89297	3.82357e-06	3.63817e-05	4.11358		SUS2	sucrose synthase 2	GO:0010431 seed maturation;GO:0005982 starch metabolic process;GO:0005985 sucrose metabolic process
AT5G49525	2.19639	0.36618	4.10488	8.28763e-05	0.000566984	1.11846		AT5G49525	transmembrane protein	GO:0008150 biological_process
AT5G50360	3.02317	-1.37787	3.80521	0.000244621	0.00147771	-0.306209		AT5G50360	von willebrand factor A domain protein	GO:2000143 negative regulation of DNA-templated transcription, initiation;GO:2000142 regulation of DNA-templated transcription, initiation;GO:0031333 negative regulation of protein complex assembly
AT5G50770	4.80053	-0.360621	6.60855	1.93076e-09	3.24714e-08	8.31306		HSD6	hydroxysteroid dehydrogenase 6	GO:0006694 steroid biosynthetic process;GO:0008202 steroid metabolic process;GO:0008610 lipid biosynthetic process
AT5G50800	1.82013	-0.018297	2.90054	0.00458381	0.018188	-2.13105		SWEET13	Nodulin MtN3 family protein	GO:0009901 anther dehiscence;GO:1905200 gibberellic acid transmembrane transport;GO:0048653 anther development
AT5G50950	1.56365	4.94505	13.6705	1.36451e-24	1.16852e-22	45.4252		FUM2	FUMARASE 2	GO:0006106 fumarate metabolic process;GO:0042128 nitrate assimilation;GO:0006108 malate metabolic process
AT5G51210	6.88401	0.85657	9.73534	3.88101e-16	1.48028e-14	18.9385		OLEO3	oleosin3	GO:0019915 lipid storage;GO:0051235 maintenance of location;GO:0010876 lipid localization
AT5G51480	3.75824	-2.4267	3.92159	0.000161666	0.00102275	-0.473168		SKS2	SKU5 similar 2	GO:0055072 iron ion homeostasis;GO:0006826 iron ion transport;GO:0055076 transition metal ion homeostasis
AT5G51760	3.25528	-2.08571	3.4175	0.0009163	0.00464089	-1.49001		AHG1	Protein phosphatase 2C family protein	GO:0009737 response to abscisic acid;GO:0006470 protein dephosphorylation;GO:0097305 response to alcohol
AT5G51810	2.75492	1.45334	6.69467	1.28751e-09	2.23424e-08	10.9754		GA20OX2	gibberellin 20 oxidase 2	GO:0009686 gibberellin biosynthetic process;GO:0009685 gibberellin metabolic process;GO:0016102 diterpenoid biosynthetic process
AT5G52290	1.17708	1.22374	2.96824	0.00375084	0.0154137	-1.94883		SHOC1	shortage in chiasmata 1	GO:0000712 resolution of meiotic recombination intermediates;GO:0051307 meiotic chromosome separation;GO:0007131 reciprocal meiotic recombination
AT5G52300	2.77204	2.84453	10.1785	4.15904e-17	1.78424e-15	27.7003		LTI65	CAP160 protein	GO:0010150 leaf senescence;GO:0009738 abscisic acid-activated signaling pathway;GO:0090693 plant organ senescence
AT5G52310	1.18415	6.8284	19.9927	1.23101e-36	3.16255e-34	72.9573		LTI78	low-temperature-responsive protein 78 (LTI78) / desiccation-responsive protein 29A (RD29A)	GO:0009609 response to symbiotic bacterium;GO:0009269 response to desiccation;GO:0010555 response to mannitol
AT5G52390	3.30049	-1.72474	3.52967	0.000631366	0.00336072	-1.21701		AT5G52390	PAR1 protein	GO:0008150 biological_process
AT5G53230	4.67996	-1.63633	5.11734	1.50821e-06	1.54492e-05	2.53714		AT5G53230	hypothetical protein (DUF295)	GO:0008150 biological_process
AT5G53240	3.64579	-2.43102	3.62927	0.000466037	0.00259179	-1.12526		AT5G53240	hypothetical protein (DUF295)	GO:0008150 biological_process
AT5G53820	2.17702	-0.408854	3.05283	0.00290657	0.0124263	-1.87584		AT5G53820	Late embryogenesis abundant protein (LEA) family protein	GO:0008150 biological_process
AT5G53990	1.01217	0.77513	2.4989	0.0140923	0.0458214	-3.04302		AT5G53990	UDP-Glycosyltransferase superfamily protein
AT5G54190	1.91621	2.46916	7.44157	3.58358e-11	7.5993e-10	14.9979		PORA	protochlorophyllide oxidoreductase A	GO:0009647 skotomorphogenesis;GO:0015995 chlorophyll biosynthetic process;GO:0009646 response to absence of light
AT5G54260	1.30812	3.96757	8.60756	1.1256e-13	3.33665e-12	20.7253		MRE11	DNA repair and meiosis protein (Mre11)	GO:0097552 mitochondrial double-strand break repair via homologous recombination;GO:0007095 mitotic G2 DNA damage checkpoint;GO:0097551 mitochondrial double-strand break repair
AT5G54270	1.22223	10.928	53.6666	2.32703e-75	2.60057e-71	161.943		LHCB3	light-harvesting chlorophyll B-binding protein 3	GO:0009769 photosynthesis, light harvesting in photosystem II;GO:0009768 photosynthesis, light harvesting in photosystem I;GO:0009765 photosynthesis, light harvesting
AT5G54550	3.48741	-1.61071	3.71909	0.000330634	0.0019155	-0.842937		AT5G54550	hypothetical protein (DUF295)	GO:0008150 biological_process
AT5G54610	1.16148	0.891678	2.54066	0.012607	0.041776	-2.90892		ANK	ankyrin	GO:0009751 response to salicylic acid;GO:0046677 response to antibiotic;GO:0045087 innate immune response
AT5G54690	1.60834	1.27339	4.34469	3.36156e-05	0.000253746	2.14208		GAUT12	galacturonosyltransferase 12	GO:0010417 glucuronoxylan biosynthetic process;GO:0010413 glucuronoxylan metabolic process;GO:0045492 xylan biosynthetic process
AT5G54740	11.8878	1.31642	13.6288	1.66605e-24	1.41589e-22	26.033		SESA5	seed storage albumin 5	GO:0009555 pollen development;GO:0048229 gametophyte development;GO:0007275 multicellular organism development
AT5G55050	1.29948	2.87298	6.22183	1.16305e-08	1.73187e-07	9.58893		AT5G55050	GDSL-like Lipase/Acylhydrolase superfamily protein	GO:0016042 lipid catabolic process;GO:0006629 lipid metabolic process;GO:1901575 organic substance catabolic process
AT5G55240	7.49618	-1.57729	8.6603	8.64579e-14	2.59734e-12	13.0003		ATPXG2	PEROXYGENASE 2	GO:0031408 oxylipin biosynthetic process;GO:0031407 oxylipin metabolic process;GO:0006633 fatty acid biosynthetic process
AT5G55270	2.86272	-1.69465	3.00494	0.00336003	0.0140191	-2.27194		AT5G55270	hypothetical protein (DUF295)	GO:0008150 biological_process
AT5G55410	6.66752	-0.444744	7.53099	2.31776e-11	5.04915e-10	9.63021		AT5G55410	Bifunctional inhibitor/lipid-transfer protein/seed storage 2S albumin superfamily protein	GO:0009627 systemic acquired resistance;GO:0009814 defense response, incompatible interaction;GO:0098542 defense response to other organism
AT5G55750	5.01372	-2.68973	5.44004	3.81267e-07	4.43146e-06	3.43704		AT5G55750	hydroxyproline-rich glycoprotein family protein	GO:0008150 biological_process
AT5G56490	1.26442	0.812219	2.93403	0.00415251	0.0167835	-2.01557		GulLO4	D-arabinono-1,4-lactone oxidase family protein	GO:0019853 L-ascorbic acid biosynthetic process;GO:0019852 L-ascorbic acid metabolic process;GO:0042364 water-soluble vitamin biosynthetic process
AT5G57190	1.75336	1.82778	5.05237	1.97899e-06	1.98441e-05	4.69561		PSD2	phosphatidylserine decarboxylase 2
AT5G57340	1.34835	3.3182	7.54298	2.18596e-11	4.78066e-10	15.6142		AT5G57340	ras guanine nucleotide exchange factor Q-like protein	GO:0008150 biological_process
AT5G57390	1.92225	1.96131	5.8591	6.02456e-08	8.00564e-07	7.89872		AIL5	AINTEGUMENTA-like 5	GO:0060774 auxin mediated signaling pathway involved in phyllotactic patterning;GO:0060772 leaf phyllotactic patterning;GO:0060771 phyllotactic patterning
AT5G57530	1.48377	1.81286	5.36859	5.18847e-07	5.87475e-06	6.00073		XTH12	xyloglucan endotransglucosylase/hydrolase 12	GO:0010411 xyloglucan metabolic process;GO:0010410 hemicellulose metabolic process;GO:0010383 cell wall polysaccharide metabolic process
AT5G57540	1.87957	1.09706	5.42312	4.10198e-07	4.73847e-06	6.11828		XTH13	xyloglucan endotransglucosylase/hydrolase 13	GO:0010411 xyloglucan metabolic process;GO:0010410 hemicellulose metabolic process;GO:0010383 cell wall polysaccharide metabolic process
AT5G57550	2.92737	2.27588	9.08787	1.01189e-14	3.40614e-13	22.167		XTH25	xyloglucan endotransglucosylase/hydrolase 25	GO:0010411 xyloglucan metabolic process;GO:0010410 hemicellulose metabolic process;GO:0009832 plant-type cell wall biogenesis
AT5G57660	1.28732	6.00281	17.9901	4.52896e-33	7.70299e-31	64.8095		COL5	CONSTANS-like 5	GO:0009909 regulation of flower development;GO:0048831 regulation of shoot system development;GO:0009908 flower development
AT5G57790	1.29605	2.47607	5.20217	1.05504e-06	1.12345e-05	5.34166		AT5G57790	hypothetical protein	GO:0009556 microsporogenesis;GO:0048236 plant-type sporogenesis;GO:0009561 megagametogenesis
AT5G58310	1.87695	3.15967	7.71047	9.62938e-12	2.24194e-10	16.2832		MES18	methyl esterase 18	GO:0009696 salicylic acid metabolic process;GO:0009694 jasmonic acid metabolic process;GO:0042537 benzene-containing compound metabolic process
AT5G58610	1.6008	1.07829	3.97939	0.000131222	0.000851542	0.924633		AT5G58610	PHD finger transcription factor	GO:0010200 response to chitin;GO:0010243 response to organonitrogen compound;GO:1901698 response to nitrogen compound
AT5G58670	1.22578	2.47088	4.6469	1.03294e-05	8.78177e-05	3.22304		PLC1	phospholipase C1	GO:0051209 release of sequestered calcium ion into cytosol;GO:0097553 calcium ion transmembrane import into cytosol;GO:0051283 negative regulation of sequestering of calcium ion
AT5G59130	1.19989	3.47254	6.69525	1.28399e-09	2.22988e-08	11.6813		AT5G59130	Subtilase family protein	GO:0006508 proteolysis;GO:0019538 protein metabolic process;GO:1901564 organonitrogen compound metabolic process
AT5G59170	3.12017	1.16979	8.18345	9.31945e-13	2.44482e-11	17.6016		AT5G59170	Proline-rich extensin-like family protein	GO:0008150 biological_process
AT5G59220	1.70539	1.36427	4.3134	3.7883e-05	0.000282523	2.01278		HAI1	PP2C protein (Clade A protein phosphatases type 2C)	GO:0009788 negative regulation of abscisic acid-activated signaling pathway;GO:1905958 negative regulation of cellular response to alcohol;GO:0009787 regulation of abscisic acid-activated signaling pathway
AT5G59240	1.00585	1.38196	2.72566	0.00758149	0.027366	-2.57085		AT5G59240	Ribosomal protein S8e family protein	GO:0000462 maturation of SSU-rRNA from tricistronic rRNA transcript (SSU-rRNA, 5.8S rRNA, LSU-rRNA);GO:0030490 maturation of SSU-rRNA;GO:0042274 ribosomal small subunit biogenesis
AT5G59310	3.13723	2.86643	8.82965	8.56099e-14	2.57532e-12	20.0237		LTP4	lipid transfer protein 4	GO:0009414 response to water deprivation;GO:0009737 response to abscisic acid;GO:0009415 response to water
AT5G59320	2.21222	3.82116	11.4464	7.20411e-20	3.9369e-18	34.3863		LTP3	lipid transfer protein 3	GO:0009414 response to water deprivation;GO:0009737 response to abscisic acid;GO:0009415 response to water
AT5G59670	1.82413	0.0944664	2.76773	0.00673037	0.0248522	-2.42694		AT5G59670	Leucine-rich repeat protein kinase family protein	GO:0016310 phosphorylation;GO:0006796 phosphate-containing compound metabolic process;GO:0006793 phosphorus metabolic process
AT5G60180	2.24758	-1.00803	2.46277	0.015596	0.0496209	-3.13869		PUM19	pumilio 19	GO:0006417 regulation of translation;GO:0034248 regulation of cellular amide metabolic process;GO:0010608 posttranscriptional regulation of gene expression
AT5G60250	1.02794	2.58997	4.28375	4.24045e-05	0.000313213	1.88534		AT5G60250	zinc finger (C3HC4-type RING finger) family protein	GO:0032436 positive regulation of proteasomal ubiquitin-dependent protein catabolic process;GO:2000060 positive regulation of ubiquitin-dependent protein catabolic process;GO:1901800 positive regulation of proteasomal protein catabolic process
AT5G60610	2.9169	0.275706	4.61347	1.17963e-05	9.89708e-05	2.40114		AT5G60610	F-box/RNI-like superfamily protein	GO:0008150 biological_process
AT5G61070	1.52175	0.636868	3.15169	0.00214417	0.00958066	-1.4681		HDA18	histone deacetylase of the RPD3/HDA1 superfamily 18	GO:0010053 root epidermal cell differentiation;GO:0045604 regulation of epidermal cell differentiation;GO:0010015 root morphogenesis
AT5G61550	1.14114	0.962244	2.85716	0.00520362	0.0200978	-2.22481		AT5G61550	U-box domain-containing protein kinase family protein	GO:0016567 protein ubiquitination;GO:0032446 protein modification by small protein conjugation;GO:0070647 protein modification by small protein conjugation or removal
AT5G62280	1.5653	4.00108	10.5074	7.94335e-18	3.66066e-16	30.0576		AT5G62280	DUF1442 family protein (DUF1442)	GO:0008150 biological_process
AT5G62490	4.10126	0.763973	7.42528	3.87899e-11	8.11792e-10	12.761		HVA22B	HVA22 homologue B	GO:0042538 hyperosmotic salinity response;GO:0006972 hyperosmotic response;GO:0009737 response to abscisic acid
AT5G62800	4.89831	-1.54212	5.49259	3.03591e-07	3.61511e-06	3.73718		AT5G62800	Protein with RING/U-box and TRAF-like domain	GO:0006511 ubiquitin-dependent protein catabolic process;GO:0019941 modification-dependent protein catabolic process;GO:0051603 proteolysis involved in cellular protein catabolic process
AT5G63270	1.20051	0.187174	2.78167	0.00646832	0.0240595	-2.38008		AT5G63270	RPM1-interacting protein 4 (RIN4) family protein	GO:0002758 innate immune response-activating signal transduction;GO:0002218 activation of innate immune response;GO:0045089 positive regulation of innate immune response
AT5G63450	1.09327	1.33856	3.31051	0.00129739	0.00625223	-1.09463		CYP94B1	cytochrome P450, family 94, subfamily B, polypeptide 1	GO:0009694 jasmonic acid metabolic process;GO:0042445 hormone metabolic process;GO:0032787 monocarboxylic acid metabolic process
AT5G63580	2.17448	-0.0957293	3.16288	0.00207075	0.00929946	-1.59421		FLS2	flavonol synthase 2	GO:0051555 flavonol biosynthetic process;GO:0051553 flavone biosynthetic process;GO:0051554 flavonol metabolic process
AT5G63595	1.24566	1.04655	3.04697	0.00295881	0.0126015	-1.74244		FLS4	flavonol synthase 4	GO:0051555 flavonol biosynthetic process;GO:0051553 flavone biosynthetic process;GO:0051554 flavonol metabolic process
AT5G63850	1.31647	4.83904	12.1578	2.11997e-21	1.36159e-19	38.1831		AAP4	amino acid permease 4	GO:0003333 amino acid transmembrane transport;GO:1905039 carboxylic acid transmembrane transport;GO:0006865 amino acid transport
AT5G64060	2.7145	0.922801	5.29327	7.16388e-07	7.90326e-06	5.11966		NAC103	NAC domain containing protein 103	GO:0006355 regulation of transcription, DNA-templated;GO:1903506 regulation of nucleic acid-templated transcription;GO:0006351 transcription, DNA-templated
AT5G64080	1.05344	4.23288	8.13211	1.20238e-12	3.11407e-11	18.3665		XYP1	Bifunctional inhibitor/lipid-transfer protein/seed storage 2S albumin superfamily protein	GO:0006869 lipid transport;GO:0010876 lipid localization;GO:0071702 organic substance transport
AT5G64170	1.39613	3.10902	7.43295	3.73695e-11	7.88991e-10	15.0959		AT5G64170	dentin sialophosphoprotein-like protein	GO:0009649 entrainment of circadian clock;GO:0032922 circadian regulation of gene expression;GO:0042752 regulation of circadian rhythm
AT5G64190	1.14955	0.187713	2.49051	0.0144087	0.0467008	-3.01409		AT5G64190	neuronal PAS domain protein	GO:0008150 biological_process
[truncated: 15 more rows]

## Sheet: FIO1-52 DEGs DOWN
GeneID	logFC	AveExpr	t	P.Value	adj.P.Val	B		Gene Symbol	Description	Biological Process (GO)
[truncated: 383 more rows]

[truncated: 3 more sheets: OVERLAP DEGs, OVERLAP DEGs UP, OVERLAP DEGs DOWN]
