# Supplementary material for: FIONA1-mediated methylation of the 3’UTR of FLC affects FLC transcript levels and flowering in Arabidopsis
Source: PLoS Genet. 2022 Sep 27;18(9):e1010386. doi: 10.1371/journal.pgen.1010386 (PMC9543952; doi:10.1371/journal.pgen.1010386)
Supplement: S4 Table — (XLSX) [file pgen.1010386.s009.xlsx]

## Sheet: fio1_1
Transcrip	treatment	control	logFC	logCPM	PValue	FDR
AT5G46420	fio1_1	WT	-5.51184	6.21473	4.24859e-15	1.06236e-11
AT1G52040	fio1_1	WT	-5.38484	6.74646	1.93878e-16	6.46391e-13
AT1G69490	fio1_1	WT	-4.32347	3.90209	9.12318e-07	0.000246622
AT3G13860	fio1_1	WT	-3.98717	4.12234	6.15892e-07	0.000192505
AT1G19980	fio1_1	WT	-3.94914	3.5794	1.32827e-05	0.00207584
AT5G01270	fio1_1	WT	-3.79501	3.95554	3.09389e-06	0.000672718
AT4G03410	fio1_1	WT	-3.78471	3.44109	4.29873e-05	0.00472483
AT3G51950	fio1_1	WT	-3.69489	3.36651	7.92878e-05	0.00729426
AT5G54250	fio1_1	WT	-3.59177	5.07732	6.4153e-08	3.04476e-05
AT3G26060	fio1_1	WT	-3.44159	4.31483	5.53794e-06	0.00102575
AT5G06680	fio1_1	WT	-3.42936	3.64596	3.93101e-05	0.00446795
AT1G42430	fio1_1	WT	-3.33363	3.93197	1.69819e-05	0.00251944
AT1G14140	fio1_1	WT	-3.32745	3.06936	0.000554765	0.0309987
AT2G30520	fio1_1	WT	-3.18237	3.44341	0.000210936	0.0155131
AT5G22620	fio1_1	WT	-3.17184	3.79714	4.46298e-05	0.00479157
AT5G05060	fio1_1	WT	-3.10471	5.3158	3.61988e-07	0.000129307
AT2G34050	fio1_1	WT	-3.08963	4.25631	2.40248e-05	0.00329172
AT1G08010	fio1_1	WT	-3.01452	4.19347	4.29223e-05	0.00472483
AT3G13350	fio1_1	WT	-2.99058	3.29023	0.000695001	0.0352863
AT3G54170	fio1_1	WT	-2.93837	3.24919	0.000695001	0.0352863
AT2G18328	fio1_1	WT	-2.90692	4.48616	2.2739e-05	0.00320331
AT2G24970	fio1_1	WT	-2.88419	3.20693	0.000945269	0.0431716
AT1G63770	fio1_1	WT	-2.86806	3.55054	0.000352128	0.0220124
AT1G52710	fio1_1	WT	-2.85143	4.05877	0.000143378	0.0115651
AT4G27430	fio1_1	WT	-2.82482	6.03975	4.45067e-07	0.000143599
AT4G32140	fio1_1	WT	-2.82094	4.41461	4.50317e-05	0.00479157
AT2G31650	fio1_1	WT	-2.78095	3.48154	0.0006078	0.0323363
AT5G18790	fio1_1	WT	-2.76506	5.39574	2.44827e-06	0.00054417
AT1G17650	fio1_1	WT	-2.75158	3.74149	0.000587516	0.0319366
AT2G17730	fio1_1	WT	-2.75158	3.74149	0.000587516	0.0319366
AT2G42080	fio1_1	WT	-2.73533	3.44573	0.000802182	0.0385742
AT3G29160	fio1_1	WT	-2.73533	3.44573	0.000802182	0.0385742
AT5G06410	fio1_1	WT	-2.73533	3.44573	0.000802182	0.0385742
AT1G27850	fio1_1	WT	-2.70754	5.17433	6.76189e-06	0.00120772
AT1G18900	fio1_1	WT	-2.68823	3.40899	0.00106197	0.0476316
AT4G26760	fio1_1	WT	-2.66148	4.10692	0.000245811	0.0174369
AT3G17160	fio1_1	WT	-2.65691	4.28002	0.000130478	0.0108753
AT1G52320	fio1_1	WT	-2.60392	4.06062	0.000366077	0.0224632
AT5G48830	fio1_1	WT	-2.60392	4.06062	0.000366077	0.0224632
AT2G01120	fio1_1	WT	-2.60062	3.85662	0.000634492	0.0332261
AT5G48840	fio1_1	WT	-2.58684	5.07383	1.71818e-05	0.00251944
AT3G48100	fio1_1	WT	-2.58109	4.87299	3.06768e-05	0.00369674
AT2G28900	fio1_1	WT	-2.49002	9.00384	4.41111e-07	0.000143599
AT2G40970	fio1_1	WT	-2.47188	5.23044	2.31377e-05	0.00321421
AT3G51950	fio1_1	WT	-2.38458	4.06246	0.000856396	0.0407889
AT1G25175	fio1_1	WT	-2.36551	5.54268	2.97417e-05	0.00362776
AT1G49245	fio1_1	WT	-2.30419	4.1553	0.000879111	0.0412524
AT1G50250	fio1_1	WT	-2.28679	6.04649	2.48258e-05	0.0033555
AT4G19540	fio1_1	WT	-2.2757	4.1331	0.00105781	0.0476316
AT1G80560	fio1_1	WT	-2.26279	5.77097	3.75757e-05	0.00431991
AT2G40480	fio1_1	WT	-2.22777	4.36335	0.000654014	0.03407
AT4G20030	fio1_1	WT	-2.2228	4.77928	0.000275181	0.0187236
AT5G40870	fio1_1	WT	-2.20926	4.67462	0.000344236	0.0217914
AT5G42650	fio1_1	WT	-2.19704	6.3194	2.83523e-05	0.00354474
AT4G08950	fio1_1	WT	-2.18468	5.8835	6.323e-05	0.00634119
AT1G76730	fio1_1	WT	-2.17104	5.74302	6.78303e-05	0.00652752
AT5G66190	fio1_1	WT	-2.15767	6.01818	6.33992e-05	0.00634119
AT5G11270	fio1_1	WT	-2.04286	5.03268	0.000605461	0.0323363
AT3G53700	fio1_1	WT	-2.0305	4.62936	0.000939825	0.0431716
AT5G56860	fio1_1	WT	-1.97335	5.71613	0.000323153	0.0212643
AT3G46640	fio1_1	WT	-1.97166	5.97771	0.000219244	0.0159881
AT1G02140	fio1_1	WT	-1.94066	7.55966	9.07285e-05	0.00817537
AT3G10060	fio1_1	WT	-1.93972	5.3682	0.000541906	0.0307963
AT2G34590	fio1_1	WT	-1.93487	8.14716	7.42561e-05	0.00707342
AT5G62700	fio1_1	WT	-1.92012	7.37652	0.000115657	0.00997245
AT2G01490	fio1_1	WT	-1.87342	7.3774	0.000158252	0.0121757
AT2G33730	fio1_1	WT	-1.8462	5.53313	0.000725439	0.0362792
AT2G47940	fio1_1	WT	-1.82254	5.8276	0.000692826	0.0352863
AT1G52400	fio1_1	WT	-1.79875	8.42531	0.000201719	0.0149452
AT5G64860	fio1_1	WT	-1.78454	6.62909	0.000448134	0.0270014
AT1G68490	fio1_1	WT	-1.77686	6.0784	0.000631123	0.0332237
AT3G28220	fio1_1	WT	-1.74023	7.61316	0.000387379	0.0234822
AT1G12840	fio1_1	WT	-1.68344	7.92223	0.000541671	0.0307963
AT1G59830	fio1_1	WT	-1.6743	6.33335	0.00109778	0.048584
AT2G18050	fio1_1	WT	-1.63145	8.17833	0.00071461	0.0360986

## Sheet: fio1_5
TranscriptID	treatment	control	logFC	logCPM	PValue	FDR
AT4G08950	fio1-5	WT	-4.58224	5.63637	5.74788e-12	5.63465e-08
AT1G71130	fio1-5	WT	-3.8677	4.22371	4.26815e-07	0.000209204
AT4G21160	fio1-5	WT	-3.80918	4.4687	1.50462e-07	0.00011346
AT1G52040	fio1-5	WT	-3.53791	6.80668	1.98106e-10	6.41494e-07
AT4G36190	fio1-5	WT	-3.53575	5.4223	9.40378e-09	1.15232e-05
AT1G72910	fio1-5	WT	-3.52899	3.92875	6.73062e-06	0.00164951
AT1G12270	fio1-5	WT	-3.45119	4.39816	1.05408e-06	0.000449269
AT5G19840	fio1-5	WT	-3.44582	3.48984	5.15666e-05	0.00852458
AT4G19110	fio1-5	WT	-3.40647	3.8243	1.69819e-05	0.00354199
AT3G26340	fio1-5	WT	-3.37728	4.72286	3.70399e-07	0.00020069
AT1G34130	fio1-5	WT	-3.36519	4.32357	2.16895e-06	0.00078749
AT3G07180	fio1-5	WT	-3.33652	4.8481	2.76474e-07	0.000180685
AT2G40480	fio1-5	WT	-3.22575	4.20389	6.71305e-06	0.00164951
AT4G31980	fio1-5	WT	-3.19313	4.72319	9.8953e-07	0.000440926
AT2G17975	fio1-5	WT	-3.08556	3.55717	0.00015881	0.0185335
AT2G22420	fio1-5	WT	-3.06085	3.8248	6.07128e-05	0.00929949
AT5G45250	fio1-5	WT	-3.00339	3.4904	0.000206474	0.022291
AT3G50060	fio1-5	WT	-2.97266	4.80829	2.47974e-06	0.000868173
AT1G53770	fio1-5	WT	-2.95845	3.97918	5.07183e-05	0.00852458
AT3G15500	fio1-5	WT	-2.92078	4.6338	5.93296e-06	0.00153055
AT3G14750	fio1-5	WT	-2.88004	4.11861	4.29223e-05	0.00765032
AT1G19980	fio1-5	WT	-2.81165	3.62151	0.000322178	0.0284532
AT3G25840	fio1-5	WT	-2.7676	4.36253	3.19187e-05	0.00613527
AT5G53310	fio1-5	WT	-2.73468	5.50241	1.67229e-06	0.000655738
AT1G52710	fio1-5	WT	-2.70606	4.91458	8.44483e-06	0.00201914
AT5G12930	fio1-5	WT	-2.70202	3.77009	0.000293832	0.0274327
AT2G28930	fio1-5	WT	-2.59275	3.6831	0.000587516	0.043632
AT5G21430	fio1-5	WT	-2.56601	5.86107	3.87384e-06	0.00126584
AT3G44260	fio1-5	WT	-2.55752	5.13868	1.3111e-05	0.00292107
AT2G22990	fio1-5	WT	-2.52797	4.66535	4.59435e-05	0.00804257
AT3G04750	fio1-5	WT	-2.52101	4.00422	0.000299741	0.0274613
AT5G06750	fio1-5	WT	-2.52101	4.00422	0.000299741	0.0274613
AT2G18050	fio1-5	WT	-2.46048	7.99812	8.12279e-07	0.00037918
AT1G71990	fio1-5	WT	-2.42815	3.93064	0.000548622	0.0421814
AT3G47620	fio1-5	WT	-2.40849	6.53546	4.17678e-06	0.0013208
AT5G49230	fio1-5	WT	-2.39751	4.92812	5.08749e-05	0.00852458
AT1G67480	fio1-5	WT	-2.38872	4.32557	0.000229055	0.0238875
AT2G30530	fio1-5	WT	-2.37769	4.73958	8.79008e-05	0.0126719
AT1G54770	fio1-5	WT	-2.35351	4.02838	0.000581378	0.0435057
AT1G02660	fio1-5	WT	-2.3427	5.03767	5.56238e-05	0.00893902
AT1G18710	fio1-5	WT	-2.31172	4.38221	0.000290864	0.0274168
AT3G25210	fio1-5	WT	-2.2894	4.24697	0.00044929	0.0352351
AT5G43100	fio1-5	WT	-2.28431	4.91578	0.000101542	0.0134163
AT1G07230	fio1-5	WT	-2.26516	5.98249	2.65116e-05	0.00541444
AT5G18790	fio1-5	WT	-2.23859	5.44343	7.53626e-05	0.0111936
AT4G10030	fio1-5	WT	-2.21571	4.30672	0.000555076	0.0421814
AT4G20280	fio1-5	WT	-2.209	5.25503	9.1966e-05	0.0128792
AT1G19730	fio1-5	WT	-2.2031	4.5062	0.000379292	0.0321152
AT2G01490	fio1-5	WT	-2.18229	7.29734	1.40103e-05	0.00299398
AT4G19160	fio1-5	WT	-2.15016	4.3641	0.000671776	0.0487809
AT2G46510	fio1-5	WT	-2.11798	5.06164	0.000204493	0.022291
AT2G28900	fio1-5	WT	-2.10479	9.05097	1.40491e-05	0.00299398
AT1G68400	fio1-5	WT	-2.0806	4.75483	0.000439987	0.0347838
AT5G57560	fio1-5	WT	-2.04399	7.48558	3.7395e-05	0.00691667
AT5G56860	fio1-5	WT	-1.95079	5.69532	0.000312827	0.0281344
AT5G06560	fio1-5	WT	-1.9328	4.97932	0.000682931	0.0489058
AT2G19480	fio1-5	WT	-1.92026	5.59552	0.000433778	0.0345717
AT1G12840	fio1-5	WT	-1.91614	7.85192	9.18e-05	0.0128792
AT1G76730	fio1-5	WT	-1.90641	5.76791	0.000377243	0.0321152
AT5G25265	fio1-5	WT	-1.87615	6.81219	0.000185283	0.0211069
AT3G48360	fio1-5	WT	-1.86954	6.61434	0.000220414	0.0232336
AT2G41840	fio1-5	WT	-1.86939	9.403	9.62729e-05	0.0129779
AT5G64860	fio1-5	WT	-1.78843	6.60686	0.00039103	0.0327447
